# Supplementary material for: Biasing the conformation of ELMO2 reveals that myoblast fusion can be exploited to improve muscle regeneration
Source: Nat Commun. 2022 Nov 18;13:7077. doi: 10.1038/s41467-022-34806-4 (PMC9674853; doi:10.1038/s41467-022-34806-4)
Supplement: Supplementary file 5 — Supplementary dataset 1 [file 41467_2022_34806_MOESM5_ESM.txt]

ENSGID	baseMean	log2FoldChange	lfcSE	stat	pvalue	padj	EID_n1_normCounts	EID_n2_normCounts	WT_n1_normCounts	WT_n2_normCounts	WT_n3_normCounts
ENSMUSG00000102693	0	NA	NA	NA	NA	1	0	0	0	0	0
ENSMUSG00000064842	0	NA	NA	NA	NA	1	0	0	0	0	0
ENSMUSG00000051951	1.548301743	-1.834907051	2.09457911	-0.876026616	0.381015564	1	0.894330676	4.482410145	0	1.121695018	1.243072878
ENSMUSG00000102851	0	NA	NA	NA	NA	1	0	0	0	0	0
ENSMUSG00000103377	0	NA	NA	NA	NA	1	0	0	0	0	0
ENSMUSG00000104017	0	NA	NA	NA	NA	1	0	0	0	0	0
ENSMUSG00000103025	0	NA	NA	NA	NA	1	0	0	0	0	0
ENSMUSG00000089699	0	NA	NA	NA	NA	1	0	0	0	0	0
ENSMUSG00000103201	0	NA	NA	NA	NA	1	0	0	0	0	0
ENSMUSG00000103147	0.355573218	-0.220691621	4.555051106	-0.048449867	0.961357718	1	0.894330676	0	0.883535414	0	0
ENSMUSG00000103161	0	NA	NA	NA	NA	1	0	0	0	0	0
ENSMUSG00000102331	0	NA	NA	NA	NA	1	0	0	0	0	0
ENSMUSG00000102348	0	NA	NA	NA	NA	1	0	0	0	0	0
ENSMUSG00000102592	0	NA	NA	NA	NA	1	0	0	0	0	0
ENSMUSG00000088333	0	NA	NA	NA	NA	1	0	0	0	0	0
ENSMUSG00000102343	0	NA	NA	NA	NA	1	0	0	0	0	0
ENSMUSG00000025900	0	NA	NA	NA	NA	1	0	0	0	0	0
ENSMUSG00000102948	0	NA	NA	NA	NA	1	0	0	0	0	0
ENSMUSG00000104123	0	NA	NA	NA	NA	1	0	0	0	0	0
ENSMUSG00000025902	23.27117076	-3.238502536	0.835926236	-3.874148692	0.000106998	0.003576296	24.14692825	76.20097246	6.184747901	1.121695018	8.701510147
ENSMUSG00000104238	0	NA	NA	NA	NA	1	0	0	0	0	0
ENSMUSG00000102269	0.179296406	-1.184219028	4.561838531	-0.259592491	0.795178129	1	0	0.896482029	0	0	0
ENSMUSG00000096126	0	NA	NA	NA	NA	1	0	0	0	0	0
ENSMUSG00000103003	0	NA	NA	NA	NA	1	0	0	0	0	0
ENSMUSG00000104328	0.179296406	-1.184219028	4.561838531	-0.259592491	0.795178129	1	0	0.896482029	0	0	0
ENSMUSG00000102735	0	NA	NA	NA	NA	1	0	0	0	0	0
ENSMUSG00000098104	1.411888883	0.10555256	2.114425103	0.049920217	0.960185967	1	0	2.689446087	0.883535414	2.243390036	1.243072878
ENSMUSG00000102175	0.537028676	-2.767384157	3.777162221	-0.732662246	0.463764456	1	1.788661352	0.896482029	0	0	0
ENSMUSG00000088000	0	NA	NA	NA	NA	1	0	0	0	0	0
ENSMUSG00000103265	0	NA	NA	NA	NA	1	0	0	0	0	0
ENSMUSG00000103922	97.60248344	-4.469755057	0.375805774	-11.89379026	1.27E-32	8.49E-30	232.5259757	224.1205072	9.718889558	6.730170107	14.91687454
ENSMUSG00000033845	2807.32646	-0.092386179	0.095995821	-0.962397923	0.335849757	0.86581849	3016.57737	2814.057089	2676.22877	2602.332441	2927.436628
ENSMUSG00000102275	5.717344925	-0.205715848	1.04260789	-0.197308931	0.843585791	0.988436557	6.260314732	6.275374203	8.835354144	2.243390036	4.972291512
ENSMUSG00000025903	2707.182654	-0.270299124	0.102436093	-2.638709806	0.008322219	0.114753779	3022.837685	3009.490171	2529.561891	2281.527666	2692.495854
ENSMUSG00000104217	0.758778357	-0.394682647	2.927743346	-0.134807802	0.892763837	1	1.788661352	0	0.883535414	1.121695018	0
ENSMUSG00000033813	1423.168781	0.013069405	0.095208864	0.137270889	0.89081668	0.991815791	1445.238372	1386.857699	1494.058386	1422.309283	1367.380166
ENSMUSG00000062588	0.938505033	-0.97110279	2.342790715	-0.414506846	0.678502954	1	0.894330676	1.792964058	0.883535414	1.121695018	0
ENSMUSG00000103280	1.139487688	-0.395747212	2.192916903	-0.180466123	0.856786647	1	0.894330676	1.792964058	1.767070829	0	1.243072878
ENSMUSG00000002459	8.872850608	-0.127326789	0.83456449	-0.152566747	0.87873995	0.991815791	6.260314732	12.55074841	11.48596039	7.851865125	6.215364391
ENSMUSG00000091305	0	NA	NA	NA	NA	1	0	0	0	0	0
ENSMUSG00000102653	0	NA	NA	NA	NA	1	0	0	0	0	0
ENSMUSG00000085623	0	NA	NA	NA	NA	1	0	0	0	0	0
ENSMUSG00000091665	0	NA	NA	NA	NA	1	0	0	0	0	0
ENSMUSG00000033793	2268.637892	-0.017549806	0.079825	-0.2198535	0.825985251	0.986357396	2311.844797	2259.134713	2275.103692	2300.596482	2196.509776
ENSMUSG00000104352	0	NA	NA	NA	NA	1	0	0	0	0	0
ENSMUSG00000104046	0	NA	NA	NA	NA	1	0	0	0	0	0
ENSMUSG00000102907	0	NA	NA	NA	NA	1	0	0	0	0	0
ENSMUSG00000025905	0	NA	NA	NA	NA	1	0	0	0	0	0
ENSMUSG00000103936	0	NA	NA	NA	NA	1	0	0	0	0	0
ENSMUSG00000093015	0	NA	NA	NA	NA	1	0	0	0	0	0
ENSMUSG00000103519	0	NA	NA	NA	NA	1	0	0	0	0	0
ENSMUSG00000033774	0	NA	NA	NA	NA	1	0	0	0	0	0
ENSMUSG00000103090	0	NA	NA	NA	NA	1	0	0	0	0	0
ENSMUSG00000025907	6721.14473	-0.152364179	0.081378367	-1.872293385	0.061166025	0.41286835	7373.756423	6928.01312	6431.254281	6162.592428	6710.107396
ENSMUSG00000090031	79.44044134	-0.654357409	0.326855244	-2.001979226	0.045286966	0.349238389	81.38409151	121.9215559	59.19687276	76.27526121	58.42442527
ENSMUSG00000087247	0.711576707	-0.52088324	2.964456483	-0.175709525	0.860522152	1	0.894330676	0.896482029	1.767070829	0	0
ENSMUSG00000103355	1.209236129	0.659089034	2.534321463	0.260065285	0.794813415	1	0	1.792964058	1.767070829	0	2.486145756
ENSMUSG00000102706	0	NA	NA	NA	NA	1	0	0	0	0	0
ENSMUSG00000103845	7.449690955	1.499983664	1.086309523	1.380806881	0.167338347	0.678806868	2.682992028	4.482410145	14.13656663	13.46034021	2.486145756
ENSMUSG00000033740	3.212366191	3.510043002	1.927344616	1.821180796	0.068579379	1	0.894330676	0	7.951818729	2.243390036	4.972291512
ENSMUSG00000103329	0	NA	NA	NA	NA	1	0	0	0	0	0
ENSMUSG00000104385	0	NA	NA	NA	NA	1	0	0	0	0	0
ENSMUSG00000102135	15.01627577	-0.22916436	0.665464094	-0.34436773	0.730569754	0.982153189	17.88661352	15.24019449	17.67070829	16.82542527	7.458437269
ENSMUSG00000103282	0	NA	NA	NA	NA	1	0	0	0	0	0
ENSMUSG00000102534	0	NA	NA	NA	NA	1	0	0	0	0	0
ENSMUSG00000102213	0	NA	NA	NA	NA	1	0	0	0	0	0
ENSMUSG00000103629	0	NA	NA	NA	NA	1	0	0	0	0	0
ENSMUSG00000051285	2642.995159	-0.082978418	0.093059312	-0.891672375	0.372568565	0.886049152	2846.654542	2621.313453	2452.69431	2595.602271	2698.711218
ENSMUSG00000098201	0.537458947	-2.768439441	3.776245245	-0.73311961	0.463485481	1	0.894330676	1.792964058	0	0	0
ENSMUSG00000103509	9.233100075	-0.931412237	0.987220389	-0.943469409	0.345440855	0.871961044	4.47165338	21.51556869	9.718889558	6.730170107	3.729218634
ENSMUSG00000048538	3.428442528	1.358590582	1.647413328	0.824681067	0.409552683	1	3.577322704	0	8.835354144	2.243390036	2.486145756
ENSMUSG00000103709	0	NA	NA	NA	NA	1	0	0	0	0	0
ENSMUSG00000077244	0	NA	NA	NA	NA	1	0	0	0	0	0
ENSMUSG00000102768	0	NA	NA	NA	NA	1	0	0	0	0	0
ENSMUSG00000097797	6.175525428	0.321988633	0.948516036	0.339465672	0.734258953	0.982549856	4.47165338	6.275374203	6.184747901	8.973560143	4.972291512
ENSMUSG00000103498	0	NA	NA	NA	NA	1	0	0	0	0	0
ENSMUSG00000103067	0	NA	NA	NA	NA	1	0	0	0	0	0
ENSMUSG00000102320	0	NA	NA	NA	NA	1	0	0	0	0	0
ENSMUSG00000104226	0	NA	NA	NA	NA	1	0	0	0	0	0
ENSMUSG00000103903	0.178866135	-1.182471895	4.561976478	-0.259201664	0.795479647	1	0.894330676	0	0	0	0
ENSMUSG00000103557	0	NA	NA	NA	NA	1	0	0	0	0	0
ENSMUSG00000025909	2.448344761	1.271375584	1.872157292	0.679096564	0.49707668	1	0.894330676	1.792964058	7.068283315	0	2.486145756
ENSMUSG00000102647	0	NA	NA	NA	NA	1	0	0	0	0	0
ENSMUSG00000086235	0.35773227	-2.181374653	4.446697152	-0.490560652	0.623737222	1	1.788661352	0	0	0	0
ENSMUSG00000102253	0	NA	NA	NA	NA	1	0	0	0	0	0
ENSMUSG00000093970	0	NA	NA	NA	NA	1	0	0	0	0	0
ENSMUSG00000103884	0	NA	NA	NA	NA	1	0	0	0	0	0
ENSMUSG00000084353	0.248614576	1.221442431	4.562073162	0.267738458	0.788900645	1	0	0	0	0	1.243072878
ENSMUSG00000103933	4.028273219	0.55944379	1.172757404	0.477032836	0.63333874	0.968105899	4.47165338	1.792964058	4.417677072	4.486780071	4.972291512
ENSMUSG00000076135	0.224339004	1.221442431	4.562073162	0.267738458	0.788900645	1	0	0	0	1.121695018	0
ENSMUSG00000086195	0	NA	NA	NA	NA	1	0	0	0	0	0
ENSMUSG00000104504	0	NA	NA	NA	NA	1	0	0	0	0	0
ENSMUSG00000066693	0.248614576	1.221442431	4.562073162	0.267738458	0.788900645	1	0	0	0	0	1.243072878
ENSMUSG00000102316	0	NA	NA	NA	NA	1	0	0	0	0	0
ENSMUSG00000103819	0	NA	NA	NA	NA	1	0	0	0	0	0
ENSMUSG00000102871	0	NA	NA	NA	NA	1	0	0	0	0	0
ENSMUSG00000101571	0.178866135	-1.182471895	4.561976478	-0.259201664	0.795479647	1	0.894330676	0	0	0	0
ENSMUSG00000104428	0	NA	NA	NA	NA	1	0	0	0	0	0
ENSMUSG00000102272	0	NA	NA	NA	NA	1	0	0	0	0	0
ENSMUSG00000065625	0	NA	NA	NA	NA	1	0	0	0	0	0
ENSMUSG00000103411	0	NA	NA	NA	NA	1	0	0	0	0	0
ENSMUSG00000061024	1211.074802	0.054938198	0.089927905	0.610913801	0.541256647	0.94861308	1188.565468	1178.873868	1249.319076	1220.404179	1218.211421
ENSMUSG00000025911	17.79679644	0.115038663	0.61625637	0.186673386	0.851916724	0.989152993	12.52062946	21.51556869	21.20484995	21.31220534	12.43072878
ENSMUSG00000079671	0.893892706	-2.222749673	3.342300411	-0.665035874	0.506027548	1	0	3.585928116	0.883535414	0	0
ENSMUSG00000081441	4.299788444	0.1889175	1.280147982	0.147574735	0.882678395	0.991815791	5.365984056	2.689446087	8.835354144	3.365085054	1.243072878
ENSMUSG00000067879	0.178866135	-1.182471895	4.561976478	-0.259201664	0.795479647	1	0.894330676	0	0	0	0
ENSMUSG00000099827	0	NA	NA	NA	NA	1	0	0	0	0	0
ENSMUSG00000025912	76.64688039	0.457410217	0.279514618	1.636444705	0.101746549	0.54178507	65.28613934	60.06429594	87.47000602	90.85729645	79.5566642
ENSMUSG00000045210	2945.264847	-0.042471684	0.095751475	-0.443561674	0.65735952	0.97402064	3096.1728	2898.3264	2935.988182	2716.745333	3079.091519
ENSMUSG00000097893	3.985389673	-0.034201102	1.156594597	-0.029570519	0.976409578	0.997725528	5.365984056	2.689446087	3.534141658	3.365085054	4.972291512
ENSMUSG00000025915	146.6064917	-0.276358816	0.248157304	-1.113643688	0.265432076	0.807494426	171.7114898	155.987873	151.9680913	105.4393317	147.9256725
ENSMUSG00000046334	0.179296406	-1.184219028	4.561838531	-0.259592491	0.795178129	1	0	0.896482029	0	0	0
ENSMUSG00000088916	0	NA	NA	NA	NA	1	0	0	0	0	0
ENSMUSG00000046101	1.115212116	-0.430089126	2.197100393	-0.195753061	0.844803451	1	0.894330676	1.792964058	1.767070829	1.121695018	0
ENSMUSG00000098234	453.0638463	0.144683617	0.16907584	0.855732059	0.392146003	0.895881534	425.7014018	427.6219278	531.004784	485.6939427	395.2971752
ENSMUSG00000093178	0.93591571	0.15156737	2.368701039	0.063987547	0.948980142	1	0.894330676	0.896482029	1.767070829	1.121695018	0
ENSMUSG00000099032	12.39099904	0.531830661	0.774558538	0.686624232	0.492319555	0.941328488	7.154645408	12.55074841	22.08838536	8.973560143	11.1876559
ENSMUSG00000104025	0.448678007	2.175703852	4.520175658	0.481331704	0.630280768	1	0	0	0	2.243390036	0
ENSMUSG00000025916	1.256007508	0.72070921	2.209218596	0.326228111	0.744251774	1	1.788661352	0	0.883535414	1.121695018	2.486145756
ENSMUSG00000087199	0	NA	NA	NA	NA	1	0	0	0	0	0
ENSMUSG00000095780	0	NA	NA	NA	NA	1	0	0	0	0	0
ENSMUSG00000025917	6114.632184	-0.020002973	0.081255898	-0.246172571	0.805548648	0.985926729	6124.376469	6207.241568	6046.916376	6409.365332	5785.261175
ENSMUSG00000056763	436.4156505	-0.058802216	0.174210728	-0.337534987	0.735713643	0.982549856	393.5054974	501.1334542	435.5829593	467.7468224	384.1095193
ENSMUSG00000102356	0	NA	NA	NA	NA	1	0	0	0	0	0
ENSMUSG00000067851	7151.459208	-0.067208202	0.065671124	-1.023405686	0.306116072	0.841639306	7357.658471	7347.566709	7137.199077	6916.37148	6998.500304
ENSMUSG00000088153	0	NA	NA	NA	NA	1	0	0	0	0	0
ENSMUSG00000102556	0.535299894	-1.22270644	3.926746739	-0.311378992	0.755512523	1	0	1.792964058	0.883535414	0	0
ENSMUSG00000042501	3.355261953	3.564684357	1.843869889	1.933262416	0.053203879	1	0.894330676	0	5.301212486	5.608475089	4.972291512
ENSMUSG00000103810	0.179296406	-1.184219028	4.561838531	-0.259592491	0.795178129	1	0	0.896482029	0	0	0
ENSMUSG00000083422	0.224339004	1.221442431	4.562073162	0.267738458	0.788900645	1	0	0	0	1.121695018	0
ENSMUSG00000094979	0	NA	NA	NA	NA	1	0	0	0	0	0
ENSMUSG00000081417	0	NA	NA	NA	NA	1	0	0	0	0	0
ENSMUSG00000103448	0	NA	NA	NA	NA	1	0	0	0	0	0
ENSMUSG00000100212	0	NA	NA	NA	NA	1	0	0	0	0	0
ENSMUSG00000100648	0.602028741	2.616614808	3.772849376	0.693538105	0.487971921	1	0	0	1.767070829	0	1.243072878
ENSMUSG00000088585	0	NA	NA	NA	NA	1	0	0	0	0	0
ENSMUSG00000048960	77.57973951	-1.502513319	0.413148156	-3.636742166	0.000276108	0.007756575	92.11605962	161.3667652	46.82737696	29.16407046	58.42442527
ENSMUSG00000077318	0	NA	NA	NA	NA	1	0	0	0	0	0
ENSMUSG00000101827	0.425321658	2.10366868	4.254005913	0.494514752	0.62094269	1	0	0	0.883535414	0	1.243072878
ENSMUSG00000103494	0	NA	NA	NA	NA	1	0	0	0	0	0
ENSMUSG00000057715	0.425321658	2.10366868	4.254005913	0.494514752	0.62094269	1	0	0	0.883535414	0	1.243072878
ENSMUSG00000103825	0	NA	NA	NA	NA	1	0	0	0	0	0
ENSMUSG00000099845	0	NA	NA	NA	NA	1	0	0	0	0	0
ENSMUSG00000103561	0	NA	NA	NA	NA	1	0	0	0	0	0
ENSMUSG00000101610	0.582501545	-1.22118429	3.123113632	-0.391015004	0.695786145	1	0.894330676	0.896482029	0	1.121695018	0
ENSMUSG00000093864	0	NA	NA	NA	NA	1	0	0	0	0	0
ENSMUSG00000098555	0	NA	NA	NA	NA	1	0	0	0	0	0
ENSMUSG00000097628	6.161223574	0.153413346	1.088036894	0.141000132	0.887869838	0.991815791	8.94330676	2.689446087	8.835354144	7.851865125	2.486145756
ENSMUSG00000098163	0	NA	NA	NA	NA	1	0	0	0	0	0
ENSMUSG00000097171	0	NA	NA	NA	NA	1	0	0	0	0	0
ENSMUSG00000101314	0	NA	NA	NA	NA	1	0	0	0	0	0
ENSMUSG00000016918	1256.926046	-0.34728191	0.236462432	-1.468655749	0.141926186	0.632455343	1234.176333	1651.319897	1516.146771	944.467205	938.520023
ENSMUSG00000025938	865.7873862	0.303759982	0.240010216	1.265612717	0.205651771	0.741044643	920.2662656	597.0570313	705.9447961	1057.758402	1047.910436
ENSMUSG00000104518	0	NA	NA	NA	NA	1	0	0	0	0	0
ENSMUSG00000069620	0	NA	NA	NA	NA	1	0	0	0	0	0
ENSMUSG00000099498	0	NA	NA	NA	NA	1	0	0	0	0	0
ENSMUSG00000042414	0.358592812	-2.184525737	4.446441584	-0.491297523	0.623216031	1	0	1.792964058	0	0	0
ENSMUSG00000005886	3371.601063	-0.110054479	0.090258188	-1.219329589	0.222719122	0.76298538	3617.567584	3435.319135	3194.864058	3128.407405	3481.847132
ENSMUSG00000103506	0.403635409	-0.222409735	4.362195942	-0.050985728	0.959336893	1	0	0.896482029	0	1.121695018	0
ENSMUSG00000103495	0	NA	NA	NA	NA	1	0	0	0	0	0
ENSMUSG00000099183	0	NA	NA	NA	NA	1	0	0	0	0	0
ENSMUSG00000102639	0.179296406	-1.184219028	4.561838531	-0.259592491	0.795178129	1	0	0.896482029	0	0	0
ENSMUSG00000104170	0	NA	NA	NA	NA	1	0	0	0	0	0
ENSMUSG00000087782	0	NA	NA	NA	NA	1	0	0	0	0	0
ENSMUSG00000103085	1.408869289	0.972939731	1.897054406	0.512868649	0.608043205	1	0.894330676	0.896482029	1.767070829	2.243390036	1.243072878
ENSMUSG00000102664	0	NA	NA	NA	NA	1	0	0	0	0	0
ENSMUSG00000101476	0.353414166	1.886462251	4.543766448	0.415175884	0.678013152	1	0	0	1.767070829	0	0
ENSMUSG00000101171	0.178866135	-1.182471895	4.561976478	-0.259201664	0.795479647	1	0.894330676	0	0	0	0
ENSMUSG00000025935	1483.025294	0.086110145	0.12548022	0.686244776	0.492558767	0.941328488	1339.707353	1522.226485	1682.251429	1452.595048	1418.346154
ENSMUSG00000025937	1195.536003	0.005664279	0.094416503	0.059992469	0.952161633	0.994961595	1210.029405	1176.184422	1225.46362	1213.674009	1152.328558
ENSMUSG00000102982	1.812074428	0.663060439	1.705123187	0.388863657	0.697377008	1	1.788661352	0.896482029	1.767070829	3.365085054	1.243072878
ENSMUSG00000067813	1.275964975	3.689002662	2.986618824	1.235176927	0.216764664	1	0	0	2.650606243	0	3.729218634
ENSMUSG00000077368	0	NA	NA	NA	NA	1	0	0	0	0	0
ENSMUSG00000097711	15.59287322	0.059719111	0.610961848	0.097746055	0.922133944	0.991901813	18.7809442	11.65426638	16.78717287	14.58203523	16.15994742
ENSMUSG00000102166	0	NA	NA	NA	NA	1	0	0	0	0	0
ENSMUSG00000089358	0	NA	NA	NA	NA	1	0	0	0	0	0
ENSMUSG00000104209	0	NA	NA	NA	NA	1	0	0	0	0	0
ENSMUSG00000025932	307.0900384	-0.112108987	0.164904251	-0.679842915	0.49660393	0.941566592	320.170382	323.6300125	330.442245	270.3284993	290.8790535
ENSMUSG00000095853	0	NA	NA	NA	NA	1	0	0	0	0	0
ENSMUSG00000102588	0	NA	NA	NA	NA	1	0	0	0	0	0
ENSMUSG00000054493	1.384593717	0.948174998	2.139585829	0.443158197	0.657651313	1	0.894330676	0.896482029	1.767070829	3.365085054	0
ENSMUSG00000025930	3.820813407	1.540745422	1.258955498	1.223828344	0.22101699	0.760889576	1.788661352	1.792964058	6.184747901	5.608475089	3.729218634
ENSMUSG00000103492	0.425321658	2.10366868	4.254005913	0.494514752	0.62094269	1	0	0	0.883535414	0	1.243072878
ENSMUSG00000081201	0.606777117	-1.221184529	3.087456826	-0.395530884	0.692451133	1	0.894330676	0.896482029	0	0	1.243072878
ENSMUSG00000082193	5.15210186	0.348803387	1.168102165	0.298606918	0.765239987	0.982694239	5.365984056	3.585928116	8.835354144	6.730170107	1.243072878
ENSMUSG00000032769	17.92208083	2.04084349	0.713411925	2.860680369	0.00422733	0.06914879	8.048976084	4.482410145	27.38959785	34.77254555	14.91687454
ENSMUSG00000088159	0	NA	NA	NA	NA	1	0	0	0	0	0
ENSMUSG00000073737	21.71975765	-0.252161485	0.557109026	-0.452625022	0.650818778	0.971929935	25.04125893	23.30853275	26.50606243	21.31220534	12.43072878
ENSMUSG00000092083	1.869672368	0.762054356	1.921666605	0.396559088	0.691692627	1	0.894330676	1.792964058	4.417677072	2.243390036	0
ENSMUSG00000102937	0	NA	NA	NA	NA	1	0	0	0	0	0
ENSMUSG00000104149	0	NA	NA	NA	NA	1	0	0	0	0	0
ENSMUSG00000088829	0	NA	NA	NA	NA	1	0	0	0	0	0
ENSMUSG00000077377	0	NA	NA	NA	NA	1	0	0	0	0	0
ENSMUSG00000101652	0	NA	NA	NA	NA	1	0	0	0	0	0
ENSMUSG00000100814	0	NA	NA	NA	NA	1	0	0	0	0	0
ENSMUSG00000025925	174.2265102	-0.096730333	0.19433479	-0.497750985	0.618659567	0.9653618	169.9228284	192.7436362	169.6387996	177.2278128	161.5994742
ENSMUSG00000104379	2.959330085	-0.872956617	1.386603451	-0.629564723	0.52897941	1	2.682992028	5.378892174	0.883535414	3.365085054	2.486145756
ENSMUSG00000032719	0.472953579	2.238269346	4.130974693	0.541825964	0.587938403	1	0	0	0	1.121695018	1.243072878
ENSMUSG00000088943	0	NA	NA	NA	NA	1	0	0	0	0	0
ENSMUSG00000100652	0.248614576	1.221442431	4.562073162	0.267738458	0.788900645	1	0	0	0	0	1.243072878
ENSMUSG00000067795	0.831546391	-0.224800103	2.886931547	-0.077868179	0.937932912	1	0	1.792964058	0	1.121695018	1.243072878
ENSMUSG00000043716	22287.38324	0.130035782	0.087093711	1.493055932	0.135422547	0.619358655	21111.56994	21077.18898	23825.41598	24127.65983	21295.08147
ENSMUSG00000025921	321.3471312	0.034746406	0.15837043	0.219399584	0.826338794	0.986357396	337.1626648	296.7355516	336.6269929	335.3868103	300.8236365
ENSMUSG00000104165	2.017805458	-0.287358089	1.582292901	-0.181608657	0.855889854	1	2.682992028	1.792964058	0.883535414	2.243390036	2.486145756
ENSMUSG00000100868	0	NA	NA	NA	NA	1	0	0	0	0	0
ENSMUSG00000025920	2059.256098	0.180188122	0.11437334	1.575438146	0.115155345	0.57494612	1735.895842	2078.941825	2263.617732	2124.490364	2093.334727
ENSMUSG00000089982	0	NA	NA	NA	NA	1	0	0	0	0	0
ENSMUSG00000025939	1059.263122	-0.112197697	0.096807581	-1.158976352	0.246465824	0.789181157	1115.230353	1103.569378	1062.009568	994.9434808	1020.562833
ENSMUSG00000102457	7.009264124	-0.177369063	0.965281003	-0.183748631	0.854210656	0.989318589	7.154645408	8.068338261	11.48596039	3.365085054	4.972291512
ENSMUSG00000079658	3040.497337	0.041953949	0.085057617	0.493241532	0.621841935	0.966199934	3127.474374	2847.226924	3025.225259	3093.634859	3108.925268
ENSMUSG00000097744	1.232592477	0.690824132	2.211539496	0.312372505	0.754757444	1	0	1.792964058	0.883535414	2.243390036	1.243072878
ENSMUSG00000100959	0	NA	NA	NA	NA	1	0	0	0	0	0
ENSMUSG00000025940	2665.015475	0.027359131	0.104597158	0.261566678	0.793655537	0.985166707	2848.443203	2420.501478	2627.634322	2665.147362	2763.351008
ENSMUSG00000025779	56.88153626	0.069964731	0.34497285	0.202812282	0.839281758	0.987820783	60.81448596	49.30651159	47.71091238	59.44983595	67.12593542
ENSMUSG00000100093	0	NA	NA	NA	NA	1	0	0	0	0	0
ENSMUSG00000091020	20.06023534	-3.513365909	0.701215374	-5.010394863	5.43E-07	3.74E-05	34.87889636	53.78892174	4.417677072	2.243390036	4.972291512
ENSMUSG00000101640	7.389998884	0.066335524	0.864945944	0.07669326	0.938867567	0.993594849	6.260314732	8.068338261	7.068283315	5.608475089	9.944583025
ENSMUSG00000104133	0	NA	NA	NA	NA	1	0	0	0	0	0
ENSMUSG00000042686	10205.59986	-0.067526239	0.071168711	-0.948819186	0.342712582	0.869892183	10615.70512	10369.60763	9642.905513	10123.29754	10276.48348
ENSMUSG00000100110	0.721568155	2.846222402	3.612489892	0.787883838	0.430764655	1	0	0	0	1.121695018	2.486145756
ENSMUSG00000025777	30.60154533	0.684889022	0.438667807	1.561293103	0.11845461	0.581605885	22.3582669	22.41205072	31.80727492	40.38102064	36.04911347
ENSMUSG00000099899	0.176707083	1.221442431	4.562073162	0.267738458	0.788900645	1	0	0	0.883535414	0	0
ENSMUSG00000100272	0	NA	NA	NA	NA	1	0	0	0	0	0
ENSMUSG00000100398	0	NA	NA	NA	NA	1	0	0	0	0	0
ENSMUSG00000101589	3.402399176	0.188481164	1.259001206	0.149706897	0.880995866	1	3.577322704	2.689446087	2.650606243	5.608475089	2.486145756
ENSMUSG00000102048	0	NA	NA	NA	NA	1	0	0	0	0	0
ENSMUSG00000089534	0	NA	NA	NA	NA	1	0	0	0	0	0
ENSMUSG00000067780	40.70545297	0.305276239	0.481355974	0.634200583	0.525949927	0.946241522	31.30157366	40.3416913	56.54626652	50.4762758	24.86145756
ENSMUSG00000100053	0	NA	NA	NA	NA	1	0	0	0	0	0
ENSMUSG00000085125	0	NA	NA	NA	NA	1	0	0	0	0	0
ENSMUSG00000025776	1.323102199	-2.806139223	2.32046214	-1.209301878	0.22654689	1	2.682992028	2.689446087	0	0	1.243072878
ENSMUSG00000099895	0	NA	NA	NA	NA	1	0	0	0	0	0
ENSMUSG00000100554	0	NA	NA	NA	NA	1	0	0	0	0	0
ENSMUSG00000099473	0	NA	NA	NA	NA	1	0	0	0	0	0
ENSMUSG00000099591	0	NA	NA	NA	NA	1	0	0	0	0	0
ENSMUSG00000109887	0	NA	NA	NA	NA	1	0	0	0	0	0
ENSMUSG00000102001	0	NA	NA	NA	NA	1	0	0	0	0	0
ENSMUSG00000101717	0	NA	NA	NA	NA	1	0	0	0	0	0
ENSMUSG00000025774	0	NA	NA	NA	NA	1	0	0	0	0	0
ENSMUSG00000070977	0	NA	NA	NA	NA	1	0	0	0	0	0
ENSMUSG00000073735	0	NA	NA	NA	NA	1	0	0	0	0	0
ENSMUSG00000067773	0	NA	NA	NA	NA	1	0	0	0	0	0
ENSMUSG00000101685	0	NA	NA	NA	NA	1	0	0	0	0	0
ENSMUSG00000101306	0	NA	NA	NA	NA	1	0	0	0	0	0
ENSMUSG00000088800	0	NA	NA	NA	NA	1	0	0	0	0	0
ENSMUSG00000101644	0	NA	NA	NA	NA	1	0	0	0	0	0
ENSMUSG00000099433	0	NA	NA	NA	NA	1	0	0	0	0	0
ENSMUSG00000089787	0	NA	NA	NA	NA	1	0	0	0	0	0
ENSMUSG00000042596	0	NA	NA	NA	NA	1	0	0	0	0	0
ENSMUSG00000100720	0.580342492	0.600845497	3.240385578	0.185424075	0.852896427	1	0	0.896482029	0.883535414	1.121695018	0
ENSMUSG00000025927	2.41331904	4.594530441	2.639881773	1.740430381	0.081783475	1	0	0	0	3.365085054	8.701510147
ENSMUSG00000100538	0	NA	NA	NA	NA	1	0	0	0	0	0
ENSMUSG00000101117	0	NA	NA	NA	NA	1	0	0	0	0	0
ENSMUSG00000100204	2.107016669	-1.71094977	1.76606689	-0.968791035	0.332649461	1	2.682992028	4.482410145	0.883535414	0	2.486145756
ENSMUSG00000084668	0	NA	NA	NA	NA	1	0	0	0	0	0
ENSMUSG00000102597	0	NA	NA	NA	NA	1	0	0	0	0	0
ENSMUSG00000043760	2556.65361	-0.226898726	0.206875465	-1.096788958	0.272733658	0.814857798	3102.433115	2498.495415	1767.954364	2496.89311	2917.492045
ENSMUSG00000104095	1.680404198	-3.22041072	2.214562929	-1.454196979	0.145891702	1	5.365984056	1.792964058	0	0	1.243072878
ENSMUSG00000089914	0	NA	NA	NA	NA	1	0	0	0	0	0
ENSMUSG00000090142	1.922541617	-0.374458536	1.787353841	-0.209504424	0.834054483	1	2.682992028	1.792964058	2.650606243	0	2.486145756
ENSMUSG00000070175	1.207456364	0.664933763	2.594642117	0.256271861	0.797740924	1	1.788661352	0	0.883535414	3.365085054	0
ENSMUSG00000099906	5645.400513	-0.29843381	0.17263309	-1.728717309	0.083859702	0.486813868	5143.295717	7573.480181	5088.280451	5720.644591	4701.301625
ENSMUSG00000065559	3.723717358	-1.362068065	1.497117331	-0.9097938	0.362931265	1	3.577322704	8.068338261	0	4.486780071	2.486145756
ENSMUSG00000065480	0	NA	NA	NA	NA	1	0	0	0	0	0
ENSMUSG00000025929	0	NA	NA	NA	NA	1	0	0	0	0	0
ENSMUSG00000041872	0	NA	NA	NA	NA	1	0	0	0	0	0
ENSMUSG00000041859	330.3996436	0.488584298	0.164288757	2.9739363	0.002940061	0.052235889	269.1935335	263.5657165	398.4744719	392.5932562	328.1712398
ENSMUSG00000099714	0	NA	NA	NA	NA	1	0	0	0	0	0
ENSMUSG00000102121	0	NA	NA	NA	NA	1	0	0	0	0	0
ENSMUSG00000088858	0	NA	NA	NA	NA	1	0	0	0	0	0
ENSMUSG00000097934	1.385943211	0.941101535	2.439146315	0.385832342	0.699620841	1	0	1.792964058	2.650606243	0	2.486145756
ENSMUSG00000025931	661.7231658	0.154399508	0.142093558	1.08660456	0.277211609	0.818122027	603.6732063	635.6057585	707.7118669	604.5936146	757.0313828
ENSMUSG00000077314	0	NA	NA	NA	NA	1	0	0	0	0	0
ENSMUSG00000100929	0.358592812	-2.184525737	4.446441584	-0.491297523	0.623216031	1	0	1.792964058	0	0	0
ENSMUSG00000041809	25.50356037	0.438738985	0.472579991	0.928390945	0.353204814	0.874171811	21.46393622	20.61908667	30.9237395	24.67729039	29.83374907
ENSMUSG00000041779	1006.20957	0.131548052	0.165136972	0.796599636	0.425683589	0.913385556	866.606425	1038.12619	1209.559982	1022.985856	893.7693994
ENSMUSG00000099971	0.179296406	-1.184219028	4.561838531	-0.259592491	0.795178129	1	0	0.896482029	0	0	0
ENSMUSG00000100819	2.454332965	-0.192698179	1.625641513	-0.118536699	0.905642418	1	2.682992028	2.689446087	3.534141658	3.365085054	0
ENSMUSG00000025933	28.51814951	-0.154786237	0.443298669	-0.349169189	0.726962296	0.98205172	29.51291231	31.37687101	30.04020409	28.04237545	23.61838468
ENSMUSG00000102633	0	NA	NA	NA	NA	1	0	0	0	0	0
ENSMUSG00000025934	1.908687764	0.735464474	1.709962213	0.430105688	0.667118763	1	0.894330676	1.792964058	0.883535414	2.243390036	3.729218634
ENSMUSG00000099343	0	NA	NA	NA	NA	1	0	0	0	0	0
ENSMUSG00000096375	0.938074763	-0.970222917	2.342917366	-0.414108893	0.67879436	1	1.788661352	0.896482029	0.883535414	1.121695018	0
ENSMUSG00000025936	0.176707083	1.221442431	4.562073162	0.267738458	0.788900645	1	0	0	0.883535414	0	0
ENSMUSG00000093963	0	NA	NA	NA	NA	1	0	0	0	0	0
ENSMUSG00000067750	0	NA	NA	NA	NA	1	0	0	0	0	0
ENSMUSG00000086194	0	NA	NA	NA	NA	1	0	0	0	0	0
ENSMUSG00000094436	0	NA	NA	NA	NA	1	0	0	0	0	0
ENSMUSG00000041722	0	NA	NA	NA	NA	1	0	0	0	0	0
ENSMUSG00000085507	0	NA	NA	NA	NA	1	0	0	0	0	0
ENSMUSG00000094926	0	NA	NA	NA	NA	1	0	0	0	0	0
ENSMUSG00000085079	0	NA	NA	NA	NA	1	0	0	0	0	0
ENSMUSG00000085679	0	NA	NA	NA	NA	1	0	0	0	0	0
ENSMUSG00000028033	806.3206325	0.114504124	0.116767287	0.980618178	0.326781067	0.859937098	761.9697359	775.456955	864.9811707	865.9485538	763.2467472
ENSMUSG00000104138	0.179296406	-1.184219028	4.561838531	-0.259592491	0.795178129	1	0	0.896482029	0	0	0
ENSMUSG00000082935	7.026959114	-1.235439997	0.909206557	-1.358811138	0.174206443	0.692505295	8.048976084	13.44723043	5.301212486	3.365085054	4.972291512
ENSMUSG00000103748	0.427910981	-0.222390988	4.277143216	-0.051995217	0.958532505	1	0	0.896482029	0	0	1.243072878
ENSMUSG00000097109	0.403635409	-0.222409735	4.362195942	-0.050985728	0.959336893	1	0	0.896482029	0	1.121695018	0
ENSMUSG00000099692	0	NA	NA	NA	NA	1	0	0	0	0	0
ENSMUSG00000100418	0	NA	NA	NA	NA	1	0	0	0	0	0
ENSMUSG00000041670	4.944661732	0.010494611	1.053366199	0.009962928	0.992050865	0.999255232	6.260314732	3.585928116	4.417677072	6.730170107	3.729218634
ENSMUSG00000097642	0	NA	NA	NA	NA	1	0	0	0	0	0
ENSMUSG00000101468	0	NA	NA	NA	NA	1	0	0	0	0	0
ENSMUSG00000101227	0.873999666	3.137774316	2.809539709	1.116828606	0.264067615	1	0	0	0.883535414	2.243390036	1.243072878
ENSMUSG00000073730	0.855391692	-0.170920765	2.875107888	-0.05944847	0.952594908	1	0.894330676	0.896482029	0	0	2.486145756
ENSMUSG00000089553	0	NA	NA	NA	NA	1	0	0	0	0	0
ENSMUSG00000102766	0	NA	NA	NA	NA	1	0	0	0	0	0
ENSMUSG00000065405	0	NA	NA	NA	NA	1	0	0	0	0	0
ENSMUSG00000097970	8.927884654	0.23982653	0.806253147	0.2974581	0.766116792	0.982694239	5.365984056	10.75778435	9.718889558	10.09525516	8.701510147
ENSMUSG00000065567	0	NA	NA	NA	NA	1	0	0	0	0	0
ENSMUSG00000100775	0.179296406	-1.184219028	4.561838531	-0.259592491	0.795178129	1	0	0.896482029	0	0	0
ENSMUSG00000101226	0	NA	NA	NA	NA	1	0	0	0	0	0
ENSMUSG00000026158	212.599357	-0.172970329	0.205421325	-0.842027128	0.399772769	0.902002879	223.582669	233.0853275	230.6027432	169.3759477	206.3500978
ENSMUSG00000097920	1.997898974	-0.842290444	1.939243631	-0.434339673	0.664041798	1	0.894330676	4.482410145	0.883535414	0	3.729218634
ENSMUSG00000099503	0	NA	NA	NA	NA	1	0	0	0	0	0
ENSMUSG00000026156	2.197962405	-0.549537474	1.619498417	-0.339325724	0.734364366	1	0.894330676	4.482410145	0.883535414	2.243390036	2.486145756
ENSMUSG00000026155	1550.289414	-0.07011159	0.110748769	-0.6330688	0.526688716	0.946241522	1688.496316	1503.400363	1592.130817	1411.092332	1556.327243
ENSMUSG00000026154	535.2984825	-0.061673528	0.136259244	-0.452619042	0.650823085	0.971929935	575.0546246	522.6490229	520.4023591	489.0590278	569.3273782
ENSMUSG00000102495	0.224339004	1.221442431	4.562073162	0.267738458	0.788900645	1	0	0	0	1.121695018	0
ENSMUSG00000026153	2369.986983	-0.265171552	0.133197959	-1.990807923	0.046502008	0.353721867	2663.316753	2606.96974	2197.352576	1891.1778	2491.118048
ENSMUSG00000102398	6.746365425	0.030401271	0.912895318	0.033302034	0.973433732	0.997114949	6.260314732	7.171856232	9.718889558	5.608475089	4.972291512
ENSMUSG00000097670	0	NA	NA	NA	NA	1	0	0	0	0	0
ENSMUSG00000026147	1.052865801	1.692491454	2.452547438	0.690095297	0.49013426	1	0.894330676	0	0.883535414	2.243390036	1.243072878
ENSMUSG00000026141	9999.219938	-0.358736466	0.151089685	-2.374327972	0.017580926	0.192555654	10256.18419	12785.6267	9221.45912	7624.161036	10108.66864
ENSMUSG00000077463	0.532710572	0.451392797	4.001310506	0.112811239	0.910180207	1	0	0.896482029	1.767070829	0	0
ENSMUSG00000099997	2.479038808	-0.171506121	1.458005782	-0.117630618	0.906360344	1	1.788661352	3.585928116	3.534141658	2.243390036	1.243072878
ENSMUSG00000100131	7.922279185	0.094465017	0.835076511	0.113121392	0.909934316	0.991815791	7.154645408	8.068338261	8.835354144	5.608475089	9.944583025
ENSMUSG00000067736	3.257800061	1.215300073	1.462656246	0.830885642	0.406038236	1	1.788661352	1.792964058	0.883535414	5.608475089	6.215364391
ENSMUSG00000101939	1.368144796	-1.572803839	2.071935916	-0.75909869	0.447793523	1	2.682992028	1.792964058	0	1.121695018	1.243072878
ENSMUSG00000101111	3.165125542	0.729758674	1.362597105	0.535564527	0.592259551	1	1.788661352	2.689446087	1.767070829	3.365085054	6.215364391
ENSMUSG00000100862	7.35149787	0.350157453	0.907765035	0.385735779	0.699692362	0.97804497	7.154645408	5.378892174	6.184747901	5.608475089	12.43072878
ENSMUSG00000102070	5.798324643	0.173773562	0.946465824	0.183602574	0.854325244	0.989318589	5.365984056	5.378892174	5.301212486	6.730170107	6.215364391
ENSMUSG00000101249	9.649460508	0.285829563	0.76967573	0.371363618	0.71036672	0.979126603	10.73196811	6.275374203	8.835354144	11.21695018	11.1876559
ENSMUSG00000073725	3929.00362	0.018245374	0.085922597	0.212346627	0.831836622	0.986535545	3896.598755	3900.593308	3727.635913	4165.975296	3954.214825
ENSMUSG00000100808	0	NA	NA	NA	NA	1	0	0	0	0	0
ENSMUSG00000100483	0	NA	NA	NA	NA	1	0	0	0	0	0
ENSMUSG00000100450	0	NA	NA	NA	NA	1	0	0	0	0	0
ENSMUSG00000099392	0	NA	NA	NA	NA	1	0	0	0	0	0
ENSMUSG00000033569	0	NA	NA	NA	NA	1	0	0	0	0	0
ENSMUSG00000080849	0	NA	NA	NA	NA	1	0	0	0	0	0
ENSMUSG00000104257	0	NA	NA	NA	NA	1	0	0	0	0	0
ENSMUSG00000096866	0	NA	NA	NA	NA	1	0	0	0	0	0
ENSMUSG00000102296	0	NA	NA	NA	NA	1	0	0	0	0	0
ENSMUSG00000103209	0	NA	NA	NA	NA	1	0	0	0	0	0
ENSMUSG00000104027	0	NA	NA	NA	NA	1	0	0	0	0	0
ENSMUSG00000102407	0	NA	NA	NA	NA	1	0	0	0	0	0
ENSMUSG00000103214	0	NA	NA	NA	NA	1	0	0	0	0	0
ENSMUSG00000104100	0	NA	NA	NA	NA	1	0	0	0	0	0
ENSMUSG00000084740	0	NA	NA	NA	NA	1	0	0	0	0	0
ENSMUSG00000103889	0	NA	NA	NA	NA	1	0	0	0	0	0
ENSMUSG00000101301	0	NA	NA	NA	NA	1	0	0	0	0	0
ENSMUSG00000104221	0	NA	NA	NA	NA	1	0	0	0	0	0
ENSMUSG00000102250	0	NA	NA	NA	NA	1	0	0	0	0	0
ENSMUSG00000102317	0	NA	NA	NA	NA	1	0	0	0	0	0
ENSMUSG00000103563	0	NA	NA	NA	NA	1	0	0	0	0	0
ENSMUSG00000102465	0	NA	NA	NA	NA	1	0	0	0	0	0
ENSMUSG00000102659	0	NA	NA	NA	NA	1	0	0	0	0	0
ENSMUSG00000103924	0	NA	NA	NA	NA	1	0	0	0	0	0
ENSMUSG00000104132	0	NA	NA	NA	NA	1	0	0	0	0	0
ENSMUSG00000102747	0	NA	NA	NA	NA	1	0	0	0	0	0
ENSMUSG00000102386	0	NA	NA	NA	NA	1	0	0	0	0	0
ENSMUSG00000103004	0	NA	NA	NA	NA	1	0	0	0	0	0
ENSMUSG00000104516	0	NA	NA	NA	NA	1	0	0	0	0	0
ENSMUSG00000101618	0	NA	NA	NA	NA	1	0	0	0	0	0
ENSMUSG00000099458	0	NA	NA	NA	NA	1	0	0	0	0	0
ENSMUSG00000088111	0	NA	NA	NA	NA	1	0	0	0	0	0
ENSMUSG00000073722	0	NA	NA	NA	NA	1	0	0	0	0	0
ENSMUSG00000095256	0	NA	NA	NA	NA	1	0	0	0	0	0
ENSMUSG00000100310	0	NA	NA	NA	NA	1	0	0	0	0	0
ENSMUSG00000101514	0	NA	NA	NA	NA	1	0	0	0	0	0
ENSMUSG00000101033	0	NA	NA	NA	NA	1	0	0	0	0	0
ENSMUSG00000101372	0	NA	NA	NA	NA	1	0	0	0	0	0
ENSMUSG00000103241	0	NA	NA	NA	NA	1	0	0	0	0	0
ENSMUSG00000086240	10.15831808	0.405677378	0.806226445	0.503180441	0.614837415	0.964658829	4.47165338	12.55074841	11.48596039	12.3386452	9.944583025
ENSMUSG00000048411	0	NA	NA	NA	NA	1	0	0	0	0	0
ENSMUSG00000081557	0	NA	NA	NA	NA	1	0	0	0	0	0
ENSMUSG00000058590	0	NA	NA	NA	NA	1	0	0	0	0	0
ENSMUSG00000101235	0	NA	NA	NA	NA	1	0	0	0	0	0
ENSMUSG00000064433	0	NA	NA	NA	NA	1	0	0	0	0	0
ENSMUSG00000080625	0	NA	NA	NA	NA	1	0	0	0	0	0
ENSMUSG00000080391	0	NA	NA	NA	NA	1	0	0	0	0	0
ENSMUSG00000099257	0	NA	NA	NA	NA	1	0	0	0	0	0
ENSMUSG00000099492	25.39598392	-0.052284138	0.467999131	-0.11171845	0.91104665	0.991815791	23.25259757	28.68742493	25.62252702	25.79898541	23.61838468
ENSMUSG00000101726	0	NA	NA	NA	NA	1	0	0	0	0	0
ENSMUSG00000096829	0	NA	NA	NA	NA	1	0	0	0	0	0
ENSMUSG00000098883	0	NA	NA	NA	NA	1	0	0	0	0	0
ENSMUSG00000053185	0.176707083	1.221442431	4.562073162	0.267738458	0.788900645	1	0	0	0.883535414	0	0
ENSMUSG00000100261	0.179296406	-1.184219028	4.561838531	-0.259592491	0.795178129	1	0	0.896482029	0	0	0
ENSMUSG00000101180	0.355573218	-0.220691621	4.555051106	-0.048449867	0.961357718	1	0.894330676	0	0.883535414	0	0
ENSMUSG00000048874	4953.311175	-0.064499335	0.080645541	-0.799787984	0.423833646	0.91186166	5264.924689	4907.342626	4720.729719	4837.870612	5035.688229
ENSMUSG00000103783	0	NA	NA	NA	NA	1	0	0	0	0	0
ENSMUSG00000104315	0.176707083	1.221442431	4.562073162	0.267738458	0.788900645	1	0	0	0.883535414	0	0
ENSMUSG00000026064	1270.601544	-0.213823046	0.111768576	-1.913087322	0.055736874	0.393376923	1339.707353	1430.785318	1246.66847	1090.287557	1245.559024
ENSMUSG00000086151	0	NA	NA	NA	NA	1	0	0	0	0	0
ENSMUSG00000086726	0	NA	NA	NA	NA	1	0	0	0	0	0
ENSMUSG00000087346	0.606346846	-1.219668639	3.765696999	-0.323889213	0.746021911	1	1.788661352	0	0	0	1.243072878
ENSMUSG00000100371	0	NA	NA	NA	NA	1	0	0	0	0	0
ENSMUSG00000100237	2.352611651	-0.793205893	1.668783985	-0.475319694	0.634559124	1	3.577322704	2.689446087	1.767070829	0	3.729218634
ENSMUSG00000098529	0	NA	NA	NA	NA	1	0	0	0	0	0
ENSMUSG00000086727	0	NA	NA	NA	NA	1	0	0	0	0	0
ENSMUSG00000100910	2.262898044	-1.909969613	1.724396031	-1.107616567	0.268027445	1	0.894330676	7.171856232	0.883535414	1.121695018	1.243072878
ENSMUSG00000099796	4.831951875	-4.067576312	1.576776669	-2.579678145	0.009889244	0.130062587	8.048976084	14.34371246	1.767070829	0	0
ENSMUSG00000050217	0.353414166	1.886462251	4.543766448	0.415175884	0.678013152	1	0	0	1.767070829	0	0
ENSMUSG00000026063	0	NA	NA	NA	NA	1	0	0	0	0	0
ENSMUSG00000077664	0	NA	NA	NA	NA	1	0	0	0	0	0
ENSMUSG00000100205	0	NA	NA	NA	NA	1	0	0	0	0	0
ENSMUSG00000100592	0	NA	NA	NA	NA	1	0	0	0	0	0
ENSMUSG00000094215	0	NA	NA	NA	NA	1	0	0	0	0	0
ENSMUSG00000101093	0	NA	NA	NA	NA	1	0	0	0	0	0
ENSMUSG00000070960	2.149039673	-0.592231677	1.535648446	-0.385655766	0.699751627	1	3.577322704	1.792964058	1.767070829	1.121695018	2.486145756
ENSMUSG00000088620	0	NA	NA	NA	NA	1	0	0	0	0	0
ENSMUSG00000082159	0	NA	NA	NA	NA	1	0	0	0	0	0
ENSMUSG00000026058	0	NA	NA	NA	NA	1	0	0	0	0	0
ENSMUSG00000064688	0	NA	NA	NA	NA	1	0	0	0	0	0
ENSMUSG00000103482	0	NA	NA	NA	NA	1	0	0	0	0	0
ENSMUSG00000104498	0.224339004	1.221442431	4.562073162	0.267738458	0.788900645	1	0	0	0	1.121695018	0
ENSMUSG00000104313	0	NA	NA	NA	NA	1	0	0	0	0	0
ENSMUSG00000102865	0	NA	NA	NA	NA	1	0	0	0	0	0
ENSMUSG00000102321	0	NA	NA	NA	NA	1	0	0	0	0	0
ENSMUSG00000091318	0	NA	NA	NA	NA	1	0	0	0	0	0
ENSMUSG00000089489	0	NA	NA	NA	NA	1	0	0	0	0	0
ENSMUSG00000104433	0	NA	NA	NA	NA	1	0	0	0	0	0
ENSMUSG00000089395	0	NA	NA	NA	NA	1	0	0	0	0	0
ENSMUSG00000102926	0	NA	NA	NA	NA	1	0	0	0	0	0
ENSMUSG00000100497	0	NA	NA	NA	NA	1	0	0	0	0	0
ENSMUSG00000102917	0	NA	NA	NA	NA	1	0	0	0	0	0
ENSMUSG00000100481	1.769621153	-0.635414313	1.670776292	-0.380310827	0.7037147	1	1.788661352	2.689446087	0.883535414	2.243390036	1.243072878
ENSMUSG00000100590	0	NA	NA	NA	NA	1	0	0	0	0	0
ENSMUSG00000088750	0	NA	NA	NA	NA	1	0	0	0	0	0
ENSMUSG00000104230	0	NA	NA	NA	NA	1	0	0	0	0	0
ENSMUSG00000101754	0	NA	NA	NA	NA	1	0	0	0	0	0
ENSMUSG00000065223	0	NA	NA	NA	NA	1	0	0	0	0	0
ENSMUSG00000100318	0	NA	NA	NA	NA	1	0	0	0	0	0
ENSMUSG00000101612	0	NA	NA	NA	NA	1	0	0	0	0	0
ENSMUSG00000065260	0	NA	NA	NA	NA	1	0	0	0	0	0
ENSMUSG00000026134	114.7244135	0.08193438	0.237226008	0.345385317	0.729804714	0.982153189	112.6856652	109.3708075	130.7632413	107.6827217	113.1196319
ENSMUSG00000101682	0.224339004	1.221442431	4.562073162	0.267738458	0.788900645	1	0	0	0	1.121695018	0
ENSMUSG00000102714	0.248614576	1.221442431	4.562073162	0.267738458	0.788900645	1	0	0	0	0	1.243072878
ENSMUSG00000102093	0	NA	NA	NA	NA	1	0	0	0	0	0
ENSMUSG00000103746	2.110466533	-2.367286606	2.235599418	-1.058904644	0.289643209	1	0.894330676	7.171856232	0	0	2.486145756
ENSMUSG00000102198	0	NA	NA	NA	NA	1	0	0	0	0	0
ENSMUSG00000004768	398.3838652	0.074645417	0.142055492	0.525466605	0.599258863	0.962693937	390.8225054	381.9013443	434.6994239	378.011221	406.4848311
ENSMUSG00000042215	2831.270505	0.143391728	0.080341109	1.784786503	0.074295953	0.456848766	2732.180215	2596.211956	2909.48212	3030.819938	2887.658296
ENSMUSG00000103072	5.688405089	0.53048045	1.121761024	0.472899698	0.63628474	0.968298112	7.154645408	1.792964058	6.184747901	3.365085054	9.944583025
ENSMUSG00000042197	1673.091233	0.0794925	0.095316088	0.833988269	0.404287595	0.902209876	1550.769392	1686.282696	1780.32386	1661.230321	1686.849896
ENSMUSG00000081402	4.524139432	-0.450598225	1.09494871	-0.411524504	0.680687977	0.97804497	3.577322704	7.171856232	3.534141658	3.365085054	4.972291512
ENSMUSG00000042182	77.87494125	0.92443141	0.283049613	3.265969522	0.0010909	0.023568068	50.08251785	51.09947565	91.8876831	104.3176367	91.98739298
ENSMUSG00000104416	0.472953579	2.238269346	4.130974693	0.541825964	0.587938403	1	0	0	0	1.121695018	1.243072878
ENSMUSG00000026131	60769.69447	-0.280667135	0.140328294	-2.000075168	0.045492148	0.350352299	62598.67566	73362.71036	52999.75537	65180.57579	49706.75518
ENSMUSG00000103596	0.582931815	-1.222694779	3.815868202	-0.320423745	0.748647128	1	0	1.792964058	0	1.121695018	0
ENSMUSG00000099382	0	NA	NA	NA	NA	1	0	0	0	0	0
ENSMUSG00000084506	0	NA	NA	NA	NA	1	0	0	0	0	0
ENSMUSG00000103364	3.967153288	-0.587511155	1.184600395	-0.495957251	0.619924572	0.965840244	3.577322704	6.275374203	1.767070829	4.486780071	3.729218634
ENSMUSG00000105982	0	NA	NA	NA	NA	1	0	0	0	0	0
ENSMUSG00000096992	7.692266838	-0.510042824	0.877534313	-0.581222656	0.5610904	0.954924211	9.837637436	8.964820289	8.835354144	3.365085054	7.458437269
ENSMUSG00000103001	15.82374036	-0.046720796	0.600902927	-0.077750987	0.938026135	0.993594849	17.88661352	14.34371246	15.90363746	12.3386452	18.64609317
ENSMUSG00000104397	0	NA	NA	NA	NA	1	0	0	0	0	0
ENSMUSG00000102839	0	NA	NA	NA	NA	1	0	0	0	0	0
ENSMUSG00000101206	0	NA	NA	NA	NA	1	0	0	0	0	0
ENSMUSG00000101462	13.13896282	0.192930002	0.662163225	0.291363209	0.77077355	0.982694239	9.837637436	14.34371246	14.13656663	11.21695018	16.15994742
ENSMUSG00000102336	132.6148107	0.468387182	0.239795013	1.953281582	0.050786239	0.374618866	98.37637436	117.4391458	151.9680913	166.0108626	129.2795793
ENSMUSG00000092852	0	NA	NA	NA	NA	1	0	0	0	0	0
ENSMUSG00000042111	777.0611518	-0.053850515	0.111300063	-0.483831841	0.628505216	0.967622238	760.1810746	828.3493947	739.5191418	784.0648175	773.1913302
ENSMUSG00000101711	0.604618064	0.65897107	3.216348551	0.204881734	0.837664526	1	0	0.896482029	0.883535414	0	1.243072878
ENSMUSG00000026127	1800.462495	-0.09344088	0.115108478	-0.81176367	0.416927252	0.90763778	1796.710328	1946.262485	1831.568914	1855.28356	1572.487191
ENSMUSG00000026126	5.767507487	-0.372404985	1.026064868	-0.362944875	0.716646064	0.979539298	4.47165338	8.964820289	6.184747901	6.730170107	2.486145756
ENSMUSG00000100280	0	NA	NA	NA	NA	1	0	0	0	0	0
ENSMUSG00000101223	0	NA	NA	NA	NA	1	0	0	0	0	0
ENSMUSG00000026125	0	NA	NA	NA	NA	1	0	0	0	0	0
ENSMUSG00000101116	0	NA	NA	NA	NA	1	0	0	0	0	0
ENSMUSG00000026124	0	NA	NA	NA	NA	1	0	0	0	0	0
ENSMUSG00000101803	0	NA	NA	NA	NA	1	0	0	0	0	0
ENSMUSG00000037529	0	NA	NA	NA	NA	1	0	0	0	0	0
ENSMUSG00000045815	0	NA	NA	NA	NA	1	0	0	0	0	0
ENSMUSG00000045174	0	NA	NA	NA	NA	1	0	0	0	0	0
ENSMUSG00000100524	0	NA	NA	NA	NA	1	0	0	0	0	0
ENSMUSG00000102499	0	NA	NA	NA	NA	1	0	0	0	0	0
ENSMUSG00000103521	0	NA	NA	NA	NA	1	0	0	0	0	0
ENSMUSG00000104098	0	NA	NA	NA	NA	1	0	0	0	0	0
ENSMUSG00000037509	40.35885827	0.507798131	0.37571767	1.351541787	0.176521943	0.695517357	33.98456569	30.48038898	47.71091238	44.86780071	44.75062361
ENSMUSG00000102537	0	NA	NA	NA	NA	1	0	0	0	0	0
ENSMUSG00000102612	0	NA	NA	NA	NA	1	0	0	0	0	0
ENSMUSG00000104002	3.488590793	-0.355534102	1.199511091	-0.296399179	0.766925252	1	4.47165338	3.585928116	3.534141658	3.365085054	2.486145756
ENSMUSG00000037503	3558.8109	0.137054827	0.117693233	1.164508987	0.244217804	0.786890931	3264.306967	3453.248776	3956.471586	3885.551542	3234.475629
ENSMUSG00000104358	0.248614576	1.221442431	4.562073162	0.267738458	0.788900645	1	0	0	0	0	1.243072878
ENSMUSG00000026123	2697.877912	-0.016057183	0.098539147	-0.162952328	0.87055597	0.991508501	2826.084936	2604.280294	2554.300883	2627.009732	2877.713713
ENSMUSG00000103716	0	NA	NA	NA	NA	1	0	0	0	0	0
ENSMUSG00000103548	0.224339004	1.221442431	4.562073162	0.267738458	0.788900645	1	0	0	0	1.121695018	0
ENSMUSG00000103760	0	NA	NA	NA	NA	1	0	0	0	0	0
ENSMUSG00000103997	0	NA	NA	NA	NA	1	0	0	0	0	0
ENSMUSG00000077231	0	NA	NA	NA	NA	1	0	0	0	0	0
ENSMUSG00000104417	0	NA	NA	NA	NA	1	0	0	0	0	0
ENSMUSG00000064601	0	NA	NA	NA	NA	1	0	0	0	0	0
ENSMUSG00000101714	3.144299834	0.33910653	1.725786178	0.196493942	0.844223574	1	0	5.378892174	0.883535414	4.486780071	4.972291512
ENSMUSG00000102531	4.907881801	0.432384223	1.058912777	0.408328459	0.683032548	0.97804497	3.577322704	4.482410145	3.534141658	6.730170107	6.215364391
ENSMUSG00000103096	0	NA	NA	NA	NA	1	0	0	0	0	0
ENSMUSG00000102279	0	NA	NA	NA	NA	1	0	0	0	0	0
ENSMUSG00000103708	0.178866135	-1.182471895	4.561976478	-0.259201664	0.795479647	1	0.894330676	0	0	0	0
ENSMUSG00000104201	0	NA	NA	NA	NA	1	0	0	0	0	0
ENSMUSG00000102434	0	NA	NA	NA	NA	1	0	0	0	0	0
ENSMUSG00000045216	6390.069847	0.102430166	0.088054623	1.163257103	0.244725204	0.787334608	6285.355991	5952.640672	6207.719821	6526.021614	6978.611138
ENSMUSG00000104523	10.29123009	0.106039273	0.754158315	0.140606119	0.888181114	0.991815791	10.73196811	8.964820289	9.718889558	14.58203523	7.458437269
ENSMUSG00000102202	1.975416611	2.723376005	2.105284045	1.293590769	0.195806813	1	0.894330676	0	1.767070829	2.243390036	4.972291512
ENSMUSG00000037470	6321.171745	-0.072015679	0.089528607	-0.804387355	0.421173302	0.911050498	6132.425445	6891.257357	6420.651856	6014.528686	6146.995382
ENSMUSG00000098752	0	NA	NA	NA	NA	1	0	0	0	0	0
ENSMUSG00000047180	34.77132203	0.106089124	0.508486194	0.208637177	0.834731487	0.986853716	42.03354177	24.20501478	22.97192077	44.86780071	39.7783321
ENSMUSG00000037447	1070.286476	0.102533718	0.151030172	0.678895588	0.497204021	0.941566592	911.3229588	1139.428659	1156.547857	1173.292989	970.8399178
ENSMUSG00000102762	0.178866135	-1.182471895	4.561976478	-0.259201664	0.795479647	1	0.894330676	0	0	0	0
ENSMUSG00000010453	2772.116825	-0.075956478	0.088248833	-0.860708008	0.389398882	0.894540224	2921.778318	2797.02393	2561.369166	2812.08941	2768.3233
ENSMUSG00000098680	0	NA	NA	NA	NA	1	0	0	0	0	0
ENSMUSG00000037432	1.162844037	-0.354684937	2.190778716	-0.161899025	0.871385371	1	0.894330676	1.792964058	0.883535414	2.243390036	0
ENSMUSG00000001143	2129.733402	0.064439832	0.091812669	0.701862092	0.482765172	0.939681807	2178.589527	1967.778054	2201.770253	2187.305285	2113.223893
ENSMUSG00000037408	1425.032348	-0.006519646	0.122830163	-0.053078538	0.957669331	0.995574902	1479.222938	1378.789361	1388.034136	1583.833365	1295.281939
ENSMUSG00000104316	0.358592812	-2.184525737	4.446441584	-0.491297523	0.623216031	1	0	1.792964058	0	0	0
ENSMUSG00000106081	0	NA	NA	NA	NA	1	0	0	0	0	0
ENSMUSG00000001138	936.8903012	-0.085069814	0.111293355	-0.764374609	0.444644035	0.923823187	1006.12201	933.2377921	871.1659186	901.8427943	972.0829907
ENSMUSG00000102845	0.898275238	3.168784603	2.798652049	1.132253866	0.25752772	1	0	0	0.883535414	1.121695018	2.486145756
ENSMUSG00000067653	2526.409497	-0.037553824	0.196609493	-0.191007178	0.84851997	0.989152993	2747.383837	2384.642197	2299.842684	3201.317581	1998.861188
ENSMUSG00000109510	2.131247003	0.974994255	2.336164217	0.417348339	0.676423636	1	2.682992028	0	0	6.730170107	1.243072878
ENSMUSG00000079610	438.3622243	-0.217177935	0.131421294	-1.652532309	0.098426084	0.532436196	457.8973061	499.3404901	417.912251	413.9054616	402.7556125
ENSMUSG00000026121	827.3604496	0.59394573	0.156982633	3.783512355	0.000154631	0.004891926	641.2350947	626.6409382	971.0054204	1093.652642	804.2681521
ENSMUSG00000087589	51.70329825	0.626360123	0.372247173	1.682645746	0.09244369	0.514238585	37.56188839	40.3416913	52.12858945	76.27526121	52.20906088
ENSMUSG00000046337	13.13410478	0.280605143	0.661757719	0.424030026	0.671543916	0.977089923	10.73196811	12.55074841	13.25303122	17.94712029	11.1876559
ENSMUSG00000089906	0.579912222	0.602177515	3.24090894	0.185805132	0.85259758	1	0.894330676	0	0.883535414	1.121695018	0
ENSMUSG00000077939	0	NA	NA	NA	NA	1	0	0	0	0	0
ENSMUSG00000061518	8869.835272	-0.020014111	0.092208476	-0.217052836	0.828167169	0.986357396	9478.116504	8408.10495	8387.401689	8960.099803	9115.453415
ENSMUSG00000037351	5676.008317	-0.009656509	0.093273558	-0.103528899	0.917543215	0.991815791	5508.182633	5890.783412	5839.285554	5903.480879	5238.309108
ENSMUSG00000102416	7.586182181	0.281022923	0.865120678	0.324836674	0.745304687	0.982549856	8.94330676	4.482410145	7.951818729	7.851865125	8.701510147
ENSMUSG00000104237	0	NA	NA	NA	NA	1	0	0	0	0	0
ENSMUSG00000026117	36.67345231	0.581353862	0.445470112	1.305034493	0.191881103	0.721534655	25.9355896	30.48038898	33.57434575	56.08475089	37.29218634
ENSMUSG00000097291	0	NA	NA	NA	NA	1	0	0	0	0	0
ENSMUSG00000026116	6252.386199	0.032300303	0.083903173	0.384971167	0.700258778	0.97804497	6261.209062	6074.562228	6131.735776	6081.830387	6712.593542
ENSMUSG00000103016	0.178866135	-1.182471895	4.561976478	-0.259201664	0.795479647	1	0.894330676	0	0	0	0
ENSMUSG00000102930	0	NA	NA	NA	NA	1	0	0	0	0	0
ENSMUSG00000103159	0.401046086	2.034020521	4.32662792	0.470116811	0.638271564	1	0	0	0.883535414	1.121695018	0
ENSMUSG00000080054	2.229563691	-0.436918845	1.705051586	-0.256249634	0.797758085	1	3.577322704	1.792964058	3.534141658	2.243390036	0
ENSMUSG00000095944	0	NA	NA	NA	NA	1	0	0	0	0	0
ENSMUSG00000050122	0.577753169	2.567536544	3.812984179	0.673366692	0.500714033	1	0	0	1.767070829	1.121695018	0
ENSMUSG00000103603	0	NA	NA	NA	NA	1	0	0	0	0	0
ENSMUSG00000026114	1.232592477	0.690824132	2.211539496	0.312372505	0.754757444	1	0	1.792964058	0.883535414	2.243390036	1.243072878
ENSMUSG00000102231	0	NA	NA	NA	NA	1	0	0	0	0	0
ENSMUSG00000026113	1165.305973	0.014964683	0.130215306	0.114922612	0.908506462	0.991815791	1264.583576	1050.676938	1081.447347	1232.742825	1197.079182
ENSMUSG00000086064	0	NA	NA	NA	NA	1	0	0	0	0	0
ENSMUSG00000102879	0	NA	NA	NA	NA	1	0	0	0	0	0
ENSMUSG00000026112	4803.028288	-0.090389772	0.100519178	-0.899229124	0.36853063	0.884034178	5254.192721	4713.702508	4471.572732	4535.012957	5040.660521
ENSMUSG00000026111	763.2871632	0.065173331	0.119988066	0.543165108	0.587016128	0.960960562	770.018712	714.4961771	722.731969	821.0807531	788.1082047
ENSMUSG00000026110	79.54941135	-0.064821498	0.33131233	-0.195650726	0.844883554	0.988436557	76.01810746	87.85523884	99.83950182	59.44983595	74.58437269
ENSMUSG00000103948	0	NA	NA	NA	NA	1	0	0	0	0	0
ENSMUSG00000087233	0	NA	NA	NA	NA	1	0	0	0	0	0
ENSMUSG00000026090	5.631642261	0.122272065	1.14202331	0.107066173	0.914736483	0.991815791	6.260314732	4.482410145	8.835354144	1.121695018	7.458437269
ENSMUSG00000089767	0	NA	NA	NA	NA	1	0	0	0	0	0
ENSMUSG00000104365	0	NA	NA	NA	NA	1	0	0	0	0	0
ENSMUSG00000102650	0	NA	NA	NA	NA	1	0	0	0	0	0
ENSMUSG00000060771	479.860028	-0.129753155	0.17529584	-0.740195287	0.459181507	0.930569854	511.5571466	499.3404901	422.3299281	411.6620715	554.4105036
ENSMUSG00000097268	0.962780605	-0.92653546	2.335203856	-0.396768555	0.691538141	1	0.894330676	1.792964058	0.883535414	0	1.243072878
ENSMUSG00000037216	413.6400277	0.0506538	0.151230354	0.334944666	0.737666828	0.982549856	434.6447085	374.7294881	404.6592198	400.4451214	453.7216005
ENSMUSG00000026088	119.1038645	-0.122319626	0.245904017	-0.497428334	0.618887029	0.9653618	121.6289719	129.0934122	128.9961705	96.46577153	119.3349963
ENSMUSG00000026087	2388.330644	0.03388406	0.081178744	0.417400643	0.676385385	0.977962826	2416.481486	2292.304548	2357.272486	2432.956494	2442.638205
ENSMUSG00000061584	0	NA	NA	NA	NA	1	0	0	0	0	0
ENSMUSG00000087374	0.224339004	1.221442431	4.562073162	0.267738458	0.788900645	1	0	0	0	1.121695018	0
ENSMUSG00000026085	0	NA	NA	NA	NA	1	0	0	0	0	0
ENSMUSG00000089141	0	NA	NA	NA	NA	1	0	0	0	0	0
ENSMUSG00000058407	2276.900716	0.006158043	0.077887738	0.079063063	0.936982463	0.993594849	2261.762279	2279.7538	2252.131771	2261.337156	2329.518574
ENSMUSG00000026083	9458.00886	-0.105381909	0.065690288	-1.604223589	0.108664777	0.560991636	10029.0242	9722.347604	9243.547505	9262.957457	9032.167532
ENSMUSG00000026082	1358.822737	-0.077252109	0.103483696	-0.74651478	0.455356506	0.929567576	1323.6094	1480.988312	1276.708674	1351.642496	1361.164802
ENSMUSG00000103804	4.231786514	0.375609476	1.144333884	0.328234164	0.742734618	0.982549856	2.682992028	4.482410145	3.534141658	6.730170107	3.729218634
ENSMUSG00000102716	0	NA	NA	NA	NA	1	0	0	0	0	0
ENSMUSG00000037138	25.24792199	-0.739667953	0.590130179	-1.253397944	0.210060919	0.744930427	26.82992028	39.44520927	17.67070829	11.21695018	31.07682195
ENSMUSG00000085391	0	NA	NA	NA	NA	1	0	0	0	0	0
ENSMUSG00000085280	0.224339004	1.221442431	4.562073162	0.267738458	0.788900645	1	0	0	0	1.121695018	0
ENSMUSG00000087131	0	NA	NA	NA	NA	1	0	0	0	0	0
ENSMUSG00000102984	0	NA	NA	NA	NA	1	0	0	0	0	0
ENSMUSG00000102541	0	NA	NA	NA	NA	1	0	0	0	0	0
ENSMUSG00000103531	0	NA	NA	NA	NA	1	0	0	0	0	0
ENSMUSG00000048814	30.33364624	1.193648714	0.5893371	2.025409081	0.042825376	0.338612906	14.30929082	19.72260464	19.43777912	45.98949573	52.20906088
ENSMUSG00000026080	10.15916859	-0.012112343	0.814413062	-0.014872481	0.988133914	0.99897342	13.41496014	7.171856232	15.02010204	8.973560143	6.215364391
ENSMUSG00000103647	0.579912222	0.602177515	3.24090894	0.185805132	0.85259758	1	0.894330676	0	0.883535414	1.121695018	0
ENSMUSG00000102447	0	NA	NA	NA	NA	1	0	0	0	0	0
ENSMUSG00000067604	0	NA	NA	NA	NA	1	0	0	0	0	0
ENSMUSG00000026078	2687.81059	-0.075842464	0.079936242	-0.948786962	0.342728974	0.869892183	2836.816904	2710.065174	2677.995841	2658.417192	2555.757837
ENSMUSG00000103046	17.42464545	-0.775397506	0.631612503	-1.227647494	0.219579325	0.758295793	16.99228284	29.58390696	15.02010204	16.82542527	8.701510147
ENSMUSG00000104188	0	NA	NA	NA	NA	1	0	0	0	0	0
ENSMUSG00000103182	0.179296406	-1.184219028	4.561838531	-0.259592491	0.795178129	1	0	0.896482029	0	0	0
ENSMUSG00000098833	0	NA	NA	NA	NA	1	0	0	0	0	0
ENSMUSG00000026077	90.82473372	-0.492239275	0.302943393	-1.62485562	0.104193326	0.548261991	96.587713	123.71452	95.42182475	65.05831103	73.34129981
ENSMUSG00000092553	0	NA	NA	NA	NA	1	0	0	0	0	0
ENSMUSG00000092563	1.009982255	-0.825911237	2.323806101	-0.355413146	0.722280102	1	1.788661352	0.896482029	0	1.121695018	1.243072878
ENSMUSG00000073702	4716.876101	0.154067089	0.101375071	1.519772928	0.128568055	0.604584293	4397.423934	4440.275489	5147.477324	5167.648947	4431.55481
ENSMUSG00000003134	4138.432571	0.060893952	0.165778636	0.367320863	0.713379694	0.979539298	4104.083472	3962.450568	3535.908728	3902.376967	5187.34312
ENSMUSG00000102607	0.358592812	-2.184525737	4.446441584	-0.491297523	0.623216031	1	0	1.792964058	0	0	0
ENSMUSG00000104827	0	NA	NA	NA	NA	1	0	0	0	0	0
ENSMUSG00000065629	0	NA	NA	NA	NA	1	0	0	0	0	0
ENSMUSG00000003135	2144.152675	0.00217275	0.078378574	0.027721227	0.977884494	0.997828266	2155.336929	2129.144819	2136.388632	2181.69681	2118.196184
ENSMUSG00000085894	13.99036472	0.171531718	0.644372535	0.266199612	0.790085482	0.984626716	15.20362149	10.75778435	12.3694958	17.94712029	13.67380166
ENSMUSG00000077704	2.256858857	-0.874352155	1.5068715	-0.580243342	0.561750529	1	2.682992028	3.585928116	2.650606243	1.121695018	1.243072878
ENSMUSG00000048234	800.3872575	0.471625047	0.138920892	3.394918078	0.000686491	0.016184923	697.5779272	602.4359235	941.8487517	954.5624602	805.511225
ENSMUSG00000064936	0.176707083	1.221442431	4.562073162	0.267738458	0.788900645	1	0	0	0.883535414	0	0
ENSMUSG00000102471	0.224339004	1.221442431	4.562073162	0.267738458	0.788900645	1	0	0	0	1.121695018	0
ENSMUSG00000050967	7.023348672	3.622793673	1.407558939	2.573813126	0.010058458	0.131665373	1.788661352	0	7.951818729	6.730170107	18.64609317
ENSMUSG00000097083	0.649660662	2.710970788	3.064556407	0.884620946	0.376361106	1	0	0	0.883535414	1.121695018	1.243072878
ENSMUSG00000057173	15.42305192	0.632549386	0.665922939	0.949883761	0.342171319	0.869892183	8.048976084	15.24019449	21.20484995	20.19051032	12.43072878
ENSMUSG00000091937	5.195005089	-0.090368959	1.083000729	-0.08344312	0.933499204	0.992990253	8.048976084	2.689446087	3.534141658	6.730170107	4.972291512
ENSMUSG00000101634	0.602028741	2.616614808	3.772849376	0.693538105	0.487971921	1	0	0	1.767070829	0	1.243072878
ENSMUSG00000026074	23215.63249	0.042037293	0.104845001	0.400947044	0.688459113	0.97804497	22533.55571	23087.99817	22166.13648	26207.2824	22083.18968
ENSMUSG00000102985	2.910413097	1.554163406	1.495567083	1.039180003	0.298721029	1	1.788661352	0.896482029	2.650606243	6.730170107	2.486145756
ENSMUSG00000026073	10.75173799	0.406421093	0.726079056	0.559747716	0.575651531	0.957584955	9.837637436	8.068338261	9.718889558	11.21695018	14.91687454
ENSMUSG00000097899	8.263130309	0.463834187	0.927015828	0.500351961	0.616827273	0.965190414	2.682992028	10.75778435	8.835354144	7.851865125	11.1876559
ENSMUSG00000102975	0	NA	NA	NA	NA	1	0	0	0	0	0
ENSMUSG00000026072	963.0903316	0.246454095	0.110518791	2.229974586	0.02574913	0.247665948	820.9955605	910.8257414	979.8407745	1052.149927	1051.639655
ENSMUSG00000103560	0.353414166	1.886462251	4.543766448	0.415175884	0.678013152	1	0	0	1.767070829	0	0
ENSMUSG00000070942	33.23068099	0.312600567	0.718119337	0.435304484	0.663341431	0.976019542	27.72425095	30.48038898	59.19687276	8.973560143	39.7783321
ENSMUSG00000103230	0	NA	NA	NA	NA	1	0	0	0	0	0
ENSMUSG00000026069	45.14534521	-3.074076136	0.842094105	-3.650513781	0.000261716	0.00748493	20.56960555	171.2280675	13.25303122	15.70373025	4.972291512
ENSMUSG00000026070	0.178866135	-1.182471895	4.561976478	-0.259201664	0.795479647	1	0.894330676	0	0	0	0
ENSMUSG00000026068	132.5609049	1.242024109	0.296176054	4.193533183	2.75E-05	0.001145228	67.0748007	78.89041855	183.7753662	207.5135783	125.5503607
ENSMUSG00000104441	0	NA	NA	NA	NA	1	0	0	0	0	0
ENSMUSG00000026065	7.524696407	0.565479896	0.866351671	0.652714037	0.513940652	0.944323062	7.154645408	4.482410145	7.068283315	8.973560143	9.944583025
ENSMUSG00000102676	10.78378153	0.090675916	0.758132151	0.119604367	0.90479656	0.991815791	9.837637436	10.75778435	7.068283315	10.09525516	16.15994742
ENSMUSG00000026062	1044.144988	-0.022100703	0.215778202	-0.102423241	0.918420737	0.991815791	1193.037122	913.5151875	910.0414768	871.5570289	1332.574125
ENSMUSG00000103679	0	NA	NA	NA	NA	1	0	0	0	0	0
ENSMUSG00000103270	0.582931815	-1.222694779	3.815868202	-0.320423745	0.748647128	1	0	1.792964058	0	1.121695018	0
ENSMUSG00000041945	112.2811424	-0.111889067	0.240801578	-0.464652548	0.642180295	0.970597964	115.3686572	119.2321099	95.42182475	113.2911968	118.0919234
ENSMUSG00000079588	20806.66155	-0.24164852	0.107727755	-2.24314077	0.024887738	0.241820501	24035.13692	21819.4761	17378.25807	20629.09307	20171.34359
ENSMUSG00000094136	0	NA	NA	NA	NA	1	0	0	0	0	0
ENSMUSG00000104072	0.401046086	2.034020521	4.32662792	0.470116811	0.638271564	1	0	0	0.883535414	1.121695018	0
ENSMUSG00000100185	0	NA	NA	NA	NA	1	0	0	0	0	0
ENSMUSG00000100832	1.259027102	-0.213942164	2.181093649	-0.098089399	0.921861306	1	0.894330676	1.792964058	0	1.121695018	2.486145756
ENSMUSG00000100178	0	NA	NA	NA	NA	1	0	0	0	0	0
ENSMUSG00000101877	0	NA	NA	NA	NA	1	0	0	0	0	0
ENSMUSG00000053640	0	NA	NA	NA	NA	1	0	0	0	0	0
ENSMUSG00000101919	0	NA	NA	NA	NA	1	0	0	0	0	0
ENSMUSG00000101299	0	NA	NA	NA	NA	1	0	0	0	0	0
ENSMUSG00000100180	0	NA	NA	NA	NA	1	0	0	0	0	0
ENSMUSG00000103106	0	NA	NA	NA	NA	1	0	0	0	0	0
ENSMUSG00000060424	0	NA	NA	NA	NA	1	0	0	0	0	0
ENSMUSG00000104199	0	NA	NA	NA	NA	1	0	0	0	0	0
ENSMUSG00000093436	0	NA	NA	NA	NA	1	0	0	0	0	0
ENSMUSG00000045515	5.314024377	-1.582863651	1.240142191	-1.276356584	0.201829496	0.735419948	10.73196811	7.171856232	5.301212486	3.365085054	0
ENSMUSG00000097063	0	NA	NA	NA	NA	1	0	0	0	0	0
ENSMUSG00000099784	0	NA	NA	NA	NA	1	0	0	0	0	0
ENSMUSG00000060679	1593.438624	-0.101684596	0.097448501	-1.043470086	0.296730628	0.83244966	1737.684503	1584.083745	1515.263236	1515.409969	1614.751669
ENSMUSG00000077448	0	NA	NA	NA	NA	1	0	0	0	0	0
ENSMUSG00000041907	2.310164121	1.122436651	1.751833463	0.640721093	0.521703907	1	0	2.689446087	1.767070829	3.365085054	3.729218634
ENSMUSG00000089088	0	NA	NA	NA	NA	1	0	0	0	0	0
ENSMUSG00000070939	1880.169811	-0.174425245	0.108024827	-1.614677393	0.106380576	0.555116195	2122.246694	1913.09265	1764.420223	1678.055747	1923.033742
ENSMUSG00000100269	0	NA	NA	NA	NA	1	0	0	0	0	0
ENSMUSG00000041878	9.262215337	0.70785662	0.815300971	0.868215108	0.385276585	0.892531634	7.154645408	6.275374203	9.718889558	15.70373025	7.458437269
ENSMUSG00000010290	1964.274909	-0.192833144	0.094556901	-2.039334442	0.04141666	0.332120162	2141.921969	2104.939804	1862.492654	1744.235753	1967.784366
ENSMUSG00000008136	633.3594275	-0.076992868	0.244305064	-0.315150519	0.752647372	0.982549856	577.7376167	730.6328536	802.2501563	452.0430922	604.1334188
ENSMUSG00000094497	53.16942013	-4.052155167	1.499436645	-2.702451738	0.006883018	0.099341634	6.260314732	237.5677377	7.951818729	7.851865125	6.215364391
ENSMUSG00000099576	0.93591571	0.15156737	2.368701039	0.063987547	0.948980142	1	0.894330676	0.896482029	1.767070829	1.121695018	0
ENSMUSG00000099694	0	NA	NA	NA	NA	1	0	0	0	0	0
ENSMUSG00000101923	0	NA	NA	NA	NA	1	0	0	0	0	0
ENSMUSG00000066877	881.5187086	0.447204762	0.117522644	3.805264629	0.000141653	0.004556318	770.018712	676.8439319	955.9853184	968.0228004	1036.72278
ENSMUSG00000103422	0	NA	NA	NA	NA	1	0	0	0	0	0
ENSMUSG00000103945	5.714722349	0.32722514	1.009306875	0.324207778	0.745780733	0.982549856	4.47165338	5.378892174	3.534141658	8.973560143	6.215364391
ENSMUSG00000026051	2.934258399	1.566903872	1.617267909	0.968858569	0.332615759	1	2.682992028	0	2.650606243	5.608475089	3.729218634
ENSMUSG00000100764	2.374669488	-0.321444688	1.528346491	-0.210321867	0.833416469	1	0.894330676	4.482410145	1.767070829	2.243390036	2.486145756
ENSMUSG00000100635	0	NA	NA	NA	NA	1	0	0	0	0	0
ENSMUSG00000100480	5.133982839	-0.088725416	1.194749792	-0.074262759	0.940801309	0.993594849	7.154645408	3.585928116	8.835354144	1.121695018	4.972291512
ENSMUSG00000057363	1199.711409	0.098939762	0.099490064	0.99446877	0.319994702	0.854478121	1122.384998	1179.77035	1258.15443	1269.75876	1168.488505
ENSMUSG00000090243	1.477692762	-3.028315834	2.240889269	-1.351390217	0.176570466	1	3.577322704	2.689446087	0	1.121695018	0
ENSMUSG00000100701	3.699428342	-3.437605451	1.755476442	-1.958217934	0.050204446	1	1.788661352	14.34371246	0	1.121695018	1.243072878
ENSMUSG00000101395	0	NA	NA	NA	NA	1	0	0	0	0	0
ENSMUSG00000088848	0	NA	NA	NA	NA	1	0	0	0	0	0
ENSMUSG00000095757	0	NA	NA	NA	NA	1	0	0	0	0	0
ENSMUSG00000041763	6963.595071	-0.04501323	0.070197225	-0.641239453	0.52136712	0.945994212	6927.485416	7261.504434	6873.021988	6994.890131	6761.073384
ENSMUSG00000047343	42.31301409	-0.356508119	0.51351366	-0.694252454	0.487523903	0.940011268	27.72425095	69.92559826	45.94384155	38.13763061	29.83374907
ENSMUSG00000090106	0	NA	NA	NA	NA	1	0	0	0	0	0
ENSMUSG00000091844	3.505098396	0.60990437	1.359521792	0.44861684	0.653708084	1	4.47165338	0.896482029	6.184747901	2.243390036	3.729218634
ENSMUSG00000026049	139.7551091	0.228247077	0.250665424	0.910564661	0.362524797	0.882033818	103.7423584	149.7124988	151.9680913	137.9684872	155.3841098
ENSMUSG00000101104	0	NA	NA	NA	NA	1	0	0	0	0	0
ENSMUSG00000026047	618.6401309	-0.031100125	0.11302591	-0.275159255	0.783193889	0.984107938	611.7221824	641.8811327	623.7760025	607.9586997	607.8626374
ENSMUSG00000041684	551.5447698	-0.006393427	0.124652045	-0.051290191	0.959094285	0.995807679	583.1036007	522.6490229	538.9566028	558.6041189	554.4105036
ENSMUSG00000026048	1467.146529	-0.054995898	0.099049748	-0.555235109	0.578733857	0.958113423	1442.55538	1558.085766	1396.86949	1416.700808	1521.521203
ENSMUSG00000046828	1006.211133	-0.449924867	0.116911548	-3.848421107	0.000118882	0.003903692	1190.35413	1205.768329	794.2983375	910.8163545	929.8185128
ENSMUSG00000089703	0.178866135	-1.182471895	4.561976478	-0.259201664	0.795479647	1	0.894330676	0	0	0	0
ENSMUSG00000100966	0	NA	NA	NA	NA	1	0	0	0	0	0
ENSMUSG00000100769	0	NA	NA	NA	NA	1	0	0	0	0	0
ENSMUSG00000101567	0.178866135	-1.182471895	4.561976478	-0.259201664	0.795479647	1	0.894330676	0	0	0	0
ENSMUSG00000056870	122.1839906	-0.53880409	0.257768291	-2.090265208	0.036593983	0.308605688	131.4666094	169.4351035	115.7431393	88.61390641	105.6611946
ENSMUSG00000102319	0.179296406	-1.184219028	4.561838531	-0.259592491	0.795178129	1	0	0.896482029	0	0	0
ENSMUSG00000089877	0	NA	NA	NA	NA	1	0	0	0	0	0
ENSMUSG00000101701	0	NA	NA	NA	NA	1	0	0	0	0	0
ENSMUSG00000103071	0	NA	NA	NA	NA	1	0	0	0	0	0
ENSMUSG00000100434	0	NA	NA	NA	NA	1	0	0	0	0	0
ENSMUSG00000100013	0	NA	NA	NA	NA	1	0	0	0	0	0
ENSMUSG00000101251	0	NA	NA	NA	NA	1	0	0	0	0	0
ENSMUSG00000101937	0	NA	NA	NA	NA	1	0	0	0	0	0
ENSMUSG00000026043	6401.1488	0.866287983	0.212033806	4.08561258	4.40E-05	0.001705694	5345.41445	3225.54234	9035.916683	7704.923078	6693.947449
ENSMUSG00000105211	0	NA	NA	NA	NA	1	0	0	0	0	0
ENSMUSG00000026042	12872.34366	-0.054704076	0.134774154	-0.405894414	0.684820182	0.97804497	12907.87465	13426.61135	14889.3388	11264.06137	11873.83213
ENSMUSG00000104476	3.163320349	0.058822882	1.546070835	0.038046693	0.969650453	1	3.577322704	2.689446087	6.184747901	3.365085054	0
ENSMUSG00000100218	0	NA	NA	NA	NA	1	0	0	0	0	0
ENSMUSG00000100361	0.356003489	-0.222448994	4.553317913	-0.048854264	0.961035438	1	0	0.896482029	0.883535414	0	0
ENSMUSG00000100894	0	NA	NA	NA	NA	1	0	0	0	0	0
ENSMUSG00000095121	0	NA	NA	NA	NA	1	0	0	0	0	0
ENSMUSG00000065255	0	NA	NA	NA	NA	1	0	0	0	0	0
ENSMUSG00000100843	0	NA	NA	NA	NA	1	0	0	0	0	0
ENSMUSG00000087764	0	NA	NA	NA	NA	1	0	0	0	0	0
ENSMUSG00000025995	1644.695898	0.050231014	0.10637494	0.472207211	0.636778893	0.968298112	1527.516795	1694.351035	1719.359916	1729.653718	1552.598025
ENSMUSG00000099850	0	NA	NA	NA	NA	1	0	0	0	0	0
ENSMUSG00000084817	12.98945481	0.188920174	0.774550879	0.243909315	0.807301055	0.985926729	8.94330676	15.24019449	22.08838536	11.21695018	7.458437269
ENSMUSG00000098549	0	NA	NA	NA	NA	1	0	0	0	0	0
ENSMUSG00000099381	0	NA	NA	NA	NA	1	0	0	0	0	0
ENSMUSG00000025993	286.4093442	-0.034402089	0.263509785	-0.130553363	0.896128638	0.991815791	368.4642385	212.4662409	263.2935535	323.0481651	264.774523
ENSMUSG00000099946	0	NA	NA	NA	NA	1	0	0	0	0	0
ENSMUSG00000070896	0.580342492	0.600845497	3.240385578	0.185424075	0.852896427	1	0	0.896482029	0.883535414	1.121695018	0
ENSMUSG00000090682	0	NA	NA	NA	NA	1	0	0	0	0	0
ENSMUSG00000044457	0	NA	NA	NA	NA	1	0	0	0	0	0
ENSMUSG00000099432	0	NA	NA	NA	NA	1	0	0	0	0	0
ENSMUSG00000041144	32.09816093	0.331504583	0.457981646	0.72383814	0.469165111	0.934455452	29.51291231	25.99797884	29.15666867	45.98949573	29.83374907
ENSMUSG00000096047	0	NA	NA	NA	NA	1	0	0	0	0	0
ENSMUSG00000101262	4.290252695	0.162043768	1.147815961	0.14117574	0.887731111	0.991815791	5.365984056	2.689446087	5.301212486	5.608475089	2.486145756
ENSMUSG00000101337	3.252562733	2.418244302	1.728721938	1.398862506	0.161854218	1	0	1.792964058	1.767070829	8.973560143	3.729218634
ENSMUSG00000025986	849.7390141	0.30679454	0.147305948	2.082703001	0.037278304	0.31209533	701.1552499	788.0077034	1053.174214	853.6099086	852.7479944
ENSMUSG00000100213	20.64351423	-0.408750937	0.540040163	-0.756889885	0.449115836	0.925298426	20.56960555	27.7909429	15.02010204	22.43390036	17.40302029
ENSMUSG00000103129	0	NA	NA	NA	NA	1	0	0	0	0	0
ENSMUSG00000100160	0.403635409	-0.222409735	4.362195942	-0.050985728	0.959336893	1	0	0.896482029	0	1.121695018	0
ENSMUSG00000101921	0	NA	NA	NA	NA	1	0	0	0	0	0
ENSMUSG00000101447	0	NA	NA	NA	NA	1	0	0	0	0	0
ENSMUSG00000081185	2.548787248	0.309906856	1.472064143	0.210525375	0.833257649	1	0.894330676	3.585928116	3.534141658	2.243390036	2.486145756
ENSMUSG00000103246	0.176707083	1.221442431	4.562073162	0.267738458	0.788900645	1	0	0	0.883535414	0	0
ENSMUSG00000098876	0	NA	NA	NA	NA	1	0	0	0	0	0
ENSMUSG00000100530	0	NA	NA	NA	NA	1	0	0	0	0	0
ENSMUSG00000104067	0	NA	NA	NA	NA	1	0	0	0	0	0
ENSMUSG00000100033	12.6386554	0.196813887	0.676560783	0.290903482	0.771125138	0.982694239	8.94330676	14.34371246	14.13656663	14.58203523	11.1876559
ENSMUSG00000094968	0	NA	NA	NA	NA	1	0	0	0	0	0
ENSMUSG00000088017	0	NA	NA	NA	NA	1	0	0	0	0	0
ENSMUSG00000101996	0	NA	NA	NA	NA	1	0	0	0	0	0
ENSMUSG00000096973	0.403635409	-0.222409735	4.362195942	-0.050985728	0.959336893	1	0	0.896482029	0	1.121695018	0
ENSMUSG00000064943	0	NA	NA	NA	NA	1	0	0	0	0	0
ENSMUSG00000100866	0	NA	NA	NA	NA	1	0	0	0	0	0
ENSMUSG00000101721	0	NA	NA	NA	NA	1	0	0	0	0	0
ENSMUSG00000099376	0	NA	NA	NA	NA	1	0	0	0	0	0
ENSMUSG00000097883	0.179296406	-1.184219028	4.561838531	-0.259592491	0.795178129	1	0	0.896482029	0	0	0
ENSMUSG00000092790	0	NA	NA	NA	NA	1	0	0	0	0	0
ENSMUSG00000099698	0	NA	NA	NA	NA	1	0	0	0	0	0
ENSMUSG00000099454	0	NA	NA	NA	NA	1	0	0	0	0	0
ENSMUSG00000051616	0	NA	NA	NA	NA	1	0	0	0	0	0
ENSMUSG00000099627	0	NA	NA	NA	NA	1	0	0	0	0	0
ENSMUSG00000099577	0	NA	NA	NA	NA	1	0	0	0	0	0
ENSMUSG00000099882	0	NA	NA	NA	NA	1	0	0	0	0	0
ENSMUSG00000101760	0	NA	NA	NA	NA	1	0	0	0	0	0
ENSMUSG00000099608	0	NA	NA	NA	NA	1	0	0	0	0	0
ENSMUSG00000099864	0	NA	NA	NA	NA	1	0	0	0	0	0
ENSMUSG00000098249	0	NA	NA	NA	NA	1	0	0	0	0	0
ENSMUSG00000100451	0	NA	NA	NA	NA	1	0	0	0	0	0
ENSMUSG00000099941	0	NA	NA	NA	NA	1	0	0	0	0	0
ENSMUSG00000084531	0	NA	NA	NA	NA	1	0	0	0	0	0
ENSMUSG00000100816	0.179296406	-1.184219028	4.561838531	-0.259592491	0.795178129	1	0	0.896482029	0	0	0
ENSMUSG00000026109	81.67816988	0.45015071	0.290002886	1.55222838	0.120607588	0.588250932	64.39180867	69.92559826	106.0242497	89.73560143	78.31359132
ENSMUSG00000100671	0	NA	NA	NA	NA	1	0	0	0	0	0
ENSMUSG00000092906	0	NA	NA	NA	NA	1	0	0	0	0	0
ENSMUSG00000101242	0.35773227	-2.181374653	4.446697152	-0.490560652	0.623737222	1	1.788661352	0	0	0	0
ENSMUSG00000099924	0	NA	NA	NA	NA	1	0	0	0	0	0
ENSMUSG00000099625	0	NA	NA	NA	NA	1	0	0	0	0	0
ENSMUSG00000101799	3.281619934	0.474241588	1.357086059	0.349455795	0.726747152	1	2.682992028	2.689446087	6.184747901	1.121695018	3.729218634
ENSMUSG00000045954	1390.911575	-0.023713	0.221491723	-0.107060433	0.914741037	0.991815791	1232.387671	1577.808371	1740.564766	1025.229246	1378.567822
ENSMUSG00000099741	0.224339004	1.221442431	4.562073162	0.267738458	0.788900645	1	0	0	0	1.121695018	0
ENSMUSG00000101702	1.003074828	3.358003725	2.695404124	1.245825698	0.212828393	1	0	0	2.650606243	1.121695018	1.243072878
ENSMUSG00000026107	1029.936638	0.041812304	0.138681148	0.301499548	0.763033595	0.982549856	919.3719349	1105.362342	1061.126033	1122.816713	941.0061687
ENSMUSG00000099413	0.427910981	-0.222390988	4.277143216	-0.051995217	0.958532505	1	0	0.896482029	0	0	1.243072878
ENSMUSG00000103424	0	NA	NA	NA	NA	1	0	0	0	0	0
ENSMUSG00000101741	0	NA	NA	NA	NA	1	0	0	0	0	0
ENSMUSG00000018417	643.2086117	0.570682187	0.159181095	3.585112848	0.000336932	0.009182073	508.8741546	488.5827058	845.5433916	740.3187118	632.724095
ENSMUSG00000101724	0	NA	NA	NA	NA	1	0	0	0	0	0
ENSMUSG00000100313	0.224339004	1.221442431	4.562073162	0.267738458	0.788900645	1	0	0	0	1.121695018	0
ENSMUSG00000100696	0.248614576	1.221442431	4.562073162	0.267738458	0.788900645	1	0	0	0	0	1.243072878
ENSMUSG00000099135	0	NA	NA	NA	NA	1	0	0	0	0	0
ENSMUSG00000072324	11.46249212	-7.183124362	1.406846653	-5.10583321	3.29E-07	2.40E-05	25.9355896	31.37687101	0	0	0
ENSMUSG00000062939	0	NA	NA	NA	NA	1	0	0	0	0	0
ENSMUSG00000101628	0.179296406	-1.184219028	4.561838531	-0.259592491	0.795178129	1	0	0.896482029	0	0	0
ENSMUSG00000078291	1.40929956	0.97091537	2.084799551	0.465711617	0.641421936	1	0	1.792964058	1.767070829	2.243390036	1.243072878
ENSMUSG00000109599	3.277262831	-0.256969184	1.352302541	-0.190023442	0.849290761	1	2.682992028	4.482410145	0.883535414	3.365085054	4.972291512
ENSMUSG00000026104	79.58698298	-0.103895367	0.293676751	-0.353774571	0.723507832	0.980907477	89.4330676	77.09745449	91.00414768	69.54509111	70.85515405
ENSMUSG00000099569	0	NA	NA	NA	NA	1	0	0	0	0	0
ENSMUSG00000026103	2648.253701	-0.036297325	0.100328159	-0.361786013	0.717511945	0.979539298	2576.566677	2801.50634	2814.060295	2483.43277	2565.70242
ENSMUSG00000099648	0	NA	NA	NA	NA	1	0	0	0	0	0
ENSMUSG00000065192	0	NA	NA	NA	NA	1	0	0	0	0	0
ENSMUSG00000002881	1030.508605	0.14619777	0.097761378	1.495455296	0.134795658	0.618245128	990.0240583	947.5815046	1092.049772	1082.435692	1040.451999
ENSMUSG00000097833	1.052865801	1.692491454	2.452547438	0.690095297	0.49013426	1	0.894330676	0	0.883535414	2.243390036	1.243072878
ENSMUSG00000101501	0	NA	NA	NA	NA	1	0	0	0	0	0
ENSMUSG00000100120	0.602028741	2.616614808	3.772849376	0.693538105	0.487971921	1	0	0	1.767070829	0	1.243072878
ENSMUSG00000099878	0	NA	NA	NA	NA	1	0	0	0	0	0
ENSMUSG00000100007	0.892601894	-2.220429061	2.705013038	-0.820857064	0.41172769	1	2.682992028	0.896482029	0.883535414	0	0
ENSMUSG00000043015	31.25758131	0.428512097	0.447781632	0.95696667	0.338584078	0.868415217	28.61858163	23.30853275	38.87555823	38.13763061	27.34760332
ENSMUSG00000103630	1.008253474	0.264102643	2.351855875	0.11229542	0.910589173	1	0	1.792964058	0.883535414	1.121695018	1.243072878
ENSMUSG00000041439	239.0058929	0.047489282	0.166417747	0.285361884	0.775366906	0.982694239	242.3636132	225.9134713	231.4862786	247.8945989	247.3715027
ENSMUSG00000100302	0	NA	NA	NA	NA	1	0	0	0	0	0
ENSMUSG00000100230	0	NA	NA	NA	NA	1	0	0	0	0	0
ENSMUSG00000026102	134.5994411	0.201678158	0.21195878	0.951497068	0.341352106	0.869892183	125.2062946	121.9215559	148.4339496	135.7250972	141.7103081
ENSMUSG00000041426	1216.387197	-0.016374243	0.108903686	-0.150355272	0.880484328	0.991815791	1300.356803	1148.393479	1187.471597	1177.779769	1267.934336
ENSMUSG00000089802	0	NA	NA	NA	NA	1	0	0	0	0	0
ENSMUSG00000043629	0.606346846	-1.219668639	3.765696999	-0.323889213	0.746021911	1	1.788661352	0	0	0	1.243072878
ENSMUSG00000026100	1355.984377	-0.136894044	0.512838811	-0.266933861	0.789520085	0.984626716	1205.557751	1662.077682	1375.66464	716.7631164	1819.858694
ENSMUSG00000089334	0	NA	NA	NA	NA	1	0	0	0	0	0
ENSMUSG00000060715	1.341279901	-0.768144175	2.096391775	-0.366412511	0.714057285	1	2.682992028	0.896482029	0.883535414	2.243390036	0
ENSMUSG00000026098	278.5602145	-0.00439744	0.16607511	-0.026478619	0.978875587	0.997828266	278.1368402	280.5988751	291.5666867	293.8840947	248.6145756
ENSMUSG00000100763	0.178866135	-1.182471895	4.561976478	-0.259201664	0.795479647	1	0.894330676	0	0	0	0
ENSMUSG00000026097	290.3265582	0.078795707	0.164372895	0.479371654	0.631674255	0.967632688	264.7218801	297.6320336	317.1892138	296.1274847	275.9621789
ENSMUSG00000100679	3.089214806	-1.053102552	1.618591645	-0.650628931	0.51528605	1	4.47165338	4.482410145	0.883535414	5.608475089	0
ENSMUSG00000026096	1234.435249	-0.104311579	0.147270432	-0.708299541	0.478759262	0.936369289	1347.756329	1229.076862	1146.828968	1393.145212	1055.368874
ENSMUSG00000099913	4.435788763	0.213946764	1.160946027	0.184286572	0.853788647	0.989318589	1.788661352	6.275374203	3.534141658	5.608475089	4.972291512
ENSMUSG00000101838	0	NA	NA	NA	NA	1	0	0	0	0	0
ENSMUSG00000026095	641.0784071	0.067156066	0.131941053	0.508985373	0.610762477	0.964107538	618.8768278	628.4339023	675.0210566	698.8159961	584.2442527
ENSMUSG00000100267	0.224339004	1.221442431	4.562073162	0.267738458	0.788900645	1	0	0	0	1.121695018	0
ENSMUSG00000099450	0	NA	NA	NA	NA	1	0	0	0	0	0
ENSMUSG00000100069	0	NA	NA	NA	NA	1	0	0	0	0	0
ENSMUSG00000096141	3.712871114	-0.197744019	1.52260626	-0.129872065	0.896667646	1	2.682992028	5.378892174	2.650606243	7.851865125	0
ENSMUSG00000092657	0	NA	NA	NA	NA	1	0	0	0	0	0
ENSMUSG00000026094	8142.920399	0.073566257	0.115687836	0.635903132	0.524839561	0.946241522	8522.077011	7268.676291	8337.923705	8987.020483	7598.904504
ENSMUSG00000102405	0	NA	NA	NA	NA	1	0	0	0	0	0
ENSMUSG00000042807	604.5282983	0.193496973	0.14026079	1.379551433	0.1677248	0.679672714	611.7221824	501.1334542	612.2900422	657.3132805	640.1825322
ENSMUSG00000098443	0	NA	NA	NA	NA	1	0	0	0	0	0
ENSMUSG00000087949	0	NA	NA	NA	NA	1	0	0	0	0	0
ENSMUSG00000102868	0	NA	NA	NA	NA	1	0	0	0	0	0
ENSMUSG00000094013	0	NA	NA	NA	NA	1	0	0	0	0	0
ENSMUSG00000025983	54.33212487	-0.506993369	0.528273528	-0.959717536	0.337197395	0.867300969	42.92787245	88.75172087	25.62252702	45.98949573	68.3690083
ENSMUSG00000041303	1760.161763	-0.028056321	0.093586203	-0.299791208	0.764336422	0.982694239	1866.468121	1694.351035	1703.456279	1757.696093	1778.837289
ENSMUSG00000109809	0.353414166	1.886462251	4.543766448	0.415175884	0.678013152	1	0	0	1.767070829	0	0
ENSMUSG00000073678	425.9293647	-0.05931235	0.128610542	-0.461177978	0.64467092	0.970597964	431.0673858	441.9656403	417.912251	428.4874968	410.2140498
ENSMUSG00000104136	0	NA	NA	NA	NA	1	0	0	0	0	0
ENSMUSG00000101130	0.176707083	1.221442431	4.562073162	0.267738458	0.788900645	1	0	0	0.883535414	0	0
ENSMUSG00000052331	1479.030617	-0.10634325	0.090415196	-1.176165677	0.239528677	0.782126944	1561.50136	1528.501859	1426.026159	1491.854374	1387.269332
ENSMUSG00000101674	0.604187794	0.660300917	3.216839806	0.205263848	0.837365988	1	0.894330676	0	0.883535414	0	1.243072878
ENSMUSG00000102503	0.176707083	1.221442431	4.562073162	0.267738458	0.788900645	1	0	0	0.883535414	0	0
ENSMUSG00000089245	0	NA	NA	NA	NA	1	0	0	0	0	0
ENSMUSG00000102642	0.358162541	-2.182951418	4.418396999	-0.494059592	0.621264094	1	0.894330676	0.896482029	0	0	0
ENSMUSG00000025982	9892.485108	-0.021634925	0.082913572	-0.260933453	0.794143827	0.985283006	9503.157763	10460.15231	9722.4237	10195.08602	9581.605744
ENSMUSG00000103030	31.85263674	0.077335295	0.442267697	0.174860825	0.861188993	0.990142739	25.04125893	36.75576319	36.22495199	31.4074605	29.83374907
ENSMUSG00000025981	1616.637576	0.065607707	0.088726348	0.739438835	0.459640568	0.930752481	1606.217894	1540.156126	1703.456279	1618.605911	1614.751669
ENSMUSG00000101122	11.61038003	-0.542382154	0.721519702	-0.751721889	0.452218324	0.927508886	12.52062946	16.13667652	9.718889558	13.46034021	6.215364391
ENSMUSG00000025980	9527.528609	-0.067810138	0.089593588	-0.756863737	0.449131502	0.925298426	10088.05002	9507.191917	9684.431677	8670.702488	9687.266939
ENSMUSG00000073676	1977.888294	0.04064626	0.08464687	0.480186217	0.631094986	0.967632688	1996.146069	1892.473563	1984.420541	1964.087976	2052.313322
ENSMUSG00000100736	0.804251225	1.227563568	2.971075544	0.413171443	0.679481009	1	0.894330676	0	0.883535414	2.243390036	0
ENSMUSG00000089670	0.607207387	-1.222688934	3.764279625	-0.324813525	0.745322208	1	0	1.792964058	0	0	1.243072878
ENSMUSG00000025979	4524.297534	-0.083423077	0.070112044	-1.18985372	0.234103891	0.776085793	4747.107228	4617.778931	4489.24344	4365.637009	4401.721061
ENSMUSG00000061863	0.933756658	1.524801427	2.856721229	0.533759266	0.593508099	1	0	0.896482029	2.650606243	1.121695018	0
ENSMUSG00000025978	2872.342784	-0.037819742	0.177577246	-0.212976284	0.831345461	0.986535545	2766.164781	3070.450949	3216.068908	3137.380965	2171.648318
ENSMUSG00000097649	191.6016381	0.207683384	0.26179519	0.793304813	0.427600253	0.914125964	165.4511751	185.57178	211.164964	247.8945989	147.9256725
ENSMUSG00000046994	1646.463687	0.02101143	0.099116776	0.211986614	0.832117478	0.986535545	1718.903559	1545.535018	1653.09476	1716.193377	1598.591721
ENSMUSG00000025977	27.91648661	-0.432744298	0.456958115	-0.947010862	0.343633244	0.870474751	30.40724298	35.85928116	26.50606243	26.92068043	19.88916605
ENSMUSG00000100215	33.71445274	0.218431676	0.523615511	0.417160439	0.67656106	0.977962826	31.30157366	30.48038898	52.12858945	34.77254555	19.88916605
ENSMUSG00000101945	0	NA	NA	NA	NA	1	0	0	0	0	0
ENSMUSG00000101085	0	NA	NA	NA	NA	1	0	0	0	0	0
ENSMUSG00000038349	696.1089582	-0.123998781	0.135177222	-0.917305291	0.358982685	0.878971921	783.4336721	681.326342	699.7600482	612.4454797	703.579249
ENSMUSG00000102145	0.356003489	-0.222448994	4.553317913	-0.048854264	0.961035438	1	0	0.896482029	0.883535414	0	0
ENSMUSG00000100309	13.36535122	0.06438201	0.67243852	0.095744084	0.923723828	0.991982405	12.52062946	13.44723043	10.60242497	19.0688153	11.1876559
ENSMUSG00000102831	0	NA	NA	NA	NA	1	0	0	0	0	0
ENSMUSG00000099950	0.532710572	0.451392797	4.001310506	0.112811239	0.910180207	1	0	0.896482029	1.767070829	0	0
ENSMUSG00000102491	0	NA	NA	NA	NA	1	0	0	0	0	0
ENSMUSG00000100372	0	NA	NA	NA	NA	1	0	0	0	0	0
ENSMUSG00000100944	0.358162541	-2.182951418	4.418396999	-0.494059592	0.621264094	1	0.894330676	0.896482029	0	0	0
ENSMUSG00000101332	0	NA	NA	NA	NA	1	0	0	0	0	0
ENSMUSG00000045336	0	NA	NA	NA	NA	1	0	0	0	0	0
ENSMUSG00000038331	236.80492	0.235535417	0.210381591	1.119562868	0.262900086	0.805391675	201.2244021	227.7064354	298.6349701	238.9210388	217.5377537
ENSMUSG00000087022	21.42069487	0.935318751	0.562798372	1.661907351	0.096531353	0.525802662	9.837637436	17.92964058	30.04020409	26.92068043	22.37531181
ENSMUSG00000104310	0	NA	NA	NA	NA	1	0	0	0	0	0
ENSMUSG00000094128	0	NA	NA	NA	NA	1	0	0	0	0	0
ENSMUSG00000099945	0	NA	NA	NA	NA	1	0	0	0	0	0
ENSMUSG00000101429	0	NA	NA	NA	NA	1	0	0	0	0	0
ENSMUSG00000101129	0	NA	NA	NA	NA	1	0	0	0	0	0
ENSMUSG00000097519	1.251689403	3.666568329	2.50648466	1.462832942	0.143513097	1	0	0	2.650606243	1.121695018	2.486145756
ENSMUSG00000038323	368.3527875	-0.144031157	0.171973815	-0.837517947	0.402301493	0.902002879	421.2297484	359.4892936	344.5788116	317.43969	399.0263939
ENSMUSG00000048495	261.39005	0.042786715	0.16915811	0.252939188	0.800315207	0.985587255	238.7862905	274.3235009	249.1569869	273.6935844	270.9898874
ENSMUSG00000025971	1110.495762	-0.022711388	0.10630694	-0.213639754	0.830827996	0.986515607	1175.150508	1065.917132	1054.941285	1111.599763	1144.870121
ENSMUSG00000077776	0	NA	NA	NA	NA	1	0	0	0	0	0
ENSMUSG00000088353	0	NA	NA	NA	NA	1	0	0	0	0	0
ENSMUSG00000101826	0	NA	NA	NA	NA	1	0	0	0	0	0
ENSMUSG00000102685	0	NA	NA	NA	NA	1	0	0	0	0	0
ENSMUSG00000101151	0.178866135	-1.182471895	4.561976478	-0.259201664	0.795479647	1	0.894330676	0	0	0	0
ENSMUSG00000038305	702.1391499	0.917804409	0.171089385	5.364473118	8.12E-08	6.99E-06	440.0106926	476.0319574	867.6317769	1007.282126	719.7391964
ENSMUSG00000091283	0	NA	NA	NA	NA	1	0	0	0	0	0
ENSMUSG00000054770	302.1886051	-0.081441127	0.158965677	-0.512318938	0.608427813	0.963431576	288.8688083	336.1807609	300.4020409	287.1539246	298.3374907
ENSMUSG00000026039	132.409249	0.705014712	0.245798316	2.868265026	0.004127296	0.067827982	95.69338233	96.82005913	168.7552641	172.7410327	128.0365064
ENSMUSG00000063558	807.1074201	-0.068990572	0.136665158	-0.504814634	0.613689037	0.964504606	799.5316243	859.7262658	697.9929774	814.350583	863.9356503
ENSMUSG00000064294	3.190190989	2.409903212	1.735232226	1.388807317	0.16489135	1	0	1.792964058	6.184747901	6.730170107	1.243072878
ENSMUSG00000089275	0	NA	NA	NA	NA	1	0	0	0	0	0
ENSMUSG00000038242	6.466593278	0.799645449	0.934602242	0.855599755	0.392219206	0.895881534	4.47165338	4.482410145	7.068283315	10.09525516	6.215364391
ENSMUSG00000089822	0.7145963	-1.807695391	3.575550714	-0.505571179	0.613157718	1	0	2.689446087	0.883535414	0	0
ENSMUSG00000079554	7.208484744	0.318730187	0.911655286	0.349617001	0.72662615	0.981943499	3.577322704	8.964820289	7.068283315	8.973560143	7.458437269
ENSMUSG00000103839	87.52709837	0.079867134	0.301070855	0.265276869	0.790796182	0.984626716	67.0748007	102.1989513	91.00414768	84.12712634	93.23046586
ENSMUSG00000051223	10032.44071	0.006708942	0.091323111	0.073463797	0.941437052	0.993594849	9581.858862	10428.77544	10588.28841	10156.94839	9406.332469
ENSMUSG00000026034	1971.608868	-0.278256184	0.157703492	-1.764426267	0.077660239	0.46842469	1841.426862	2565.731567	1876.62922	1684.785917	1889.470775
ENSMUSG00000026035	564.5056796	0.041024429	0.118197802	0.347082839	0.728529086	0.982153189	568.7943099	541.4751455	585.7839797	572.0644591	554.4105036
ENSMUSG00000026036	1131.252622	-0.040987188	0.102108429	-0.401408467	0.688119417	0.97804497	1198.403106	1102.672896	1128.274724	1074.583827	1152.328558
ENSMUSG00000026037	1781.179703	-0.034456854	0.085899575	-0.401129503	0.688324781	0.97804497	1774.352061	1839.581123	1768.8379	1812.659149	1710.46828
ENSMUSG00000094245	1.612441267	0.407988395	1.758619365	0.231993576	0.816543003	1	0.894330676	1.792964058	1.767070829	1.121695018	2.486145756
ENSMUSG00000085054	14.88557379	-0.043086988	0.713780825	-0.060364452	0.95186537	0.994961595	8.94330676	21.51556869	20.32131453	11.21695018	12.43072878
ENSMUSG00000038174	684.5438886	-0.168619307	0.153851852	-1.0959849	0.273085383	0.814857798	780.7506801	684.0157881	578.7156964	637.1227701	742.1145082
ENSMUSG00000026032	2009.739407	-0.022426007	0.092831466	-0.241577648	0.809107444	0.985926729	2138.344646	1918.471542	1991.488824	1974.183231	2026.208791
ENSMUSG00000100202	0	NA	NA	NA	NA	1	0	0	0	0	0
ENSMUSG00000099490	0	NA	NA	NA	NA	1	0	0	0	0	0
ENSMUSG00000059647	2.409290367	-0.65710794	1.629444175	-0.40327122	0.686748712	1	2.682992028	3.585928116	3.534141658	2.243390036	0
ENSMUSG00000047528	1.249035654	-1.815678816	2.38476201	-0.761366882	0.446437963	1	1.788661352	2.689446087	1.767070829	0	0
ENSMUSG00000102059	8.825623404	-0.045652585	0.83777517	-0.054492645	0.956542668	0.995466266	8.94330676	8.964820289	5.301212486	13.46034021	7.458437269
ENSMUSG00000101046	0	NA	NA	NA	NA	1	0	0	0	0	0
ENSMUSG00000026031	2163.373047	-0.112177985	0.096990142	-1.156591608	0.247439253	0.790113207	2176.800865	2353.265326	2136.388632	1966.331366	2184.079047
ENSMUSG00000100236	0	NA	NA	NA	NA	1	0	0	0	0	0
ENSMUSG00000026029	226.8278013	-0.017682588	0.249028236	-0.071006359	0.943392694	0.993961277	203.9073941	253.7044142	276.5465847	174.9844228	224.9961909
ENSMUSG00000102719	0.356003489	-0.222448994	4.553317913	-0.048854264	0.961035438	1	0	0.896482029	0.883535414	0	0
ENSMUSG00000099719	4.587790003	0.299285511	1.10380705	0.271139336	0.786283868	0.984626716	2.682992028	5.378892174	4.417677072	6.730170107	3.729218634
ENSMUSG00000026028	6619.043902	-0.213360474	0.091000912	-2.344597082	0.019047651	0.202593485	7457.823507	6968.354811	5790.691106	6374.592786	6503.757298
ENSMUSG00000026027	2849.841966	-0.072038184	0.125538928	-0.573831445	0.566081868	0.956214047	3118.531067	2751.303347	2604.662402	2624.766342	3149.946673
ENSMUSG00000047383	0	NA	NA	NA	NA	1	0	0	0	0	0
ENSMUSG00000099752	0	NA	NA	NA	NA	1	0	0	0	0	0
ENSMUSG00000072295	0.403635409	-0.222409735	4.362195942	-0.050985728	0.959336893	1	0	0.896482029	0	1.121695018	0
ENSMUSG00000077616	0	NA	NA	NA	NA	1	0	0	0	0	0
ENSMUSG00000038079	287.4298962	-0.046550215	0.190027131	-0.244966151	0.806482641	0.985926729	314.8043979	270.7375727	275.6630493	249.016294	326.9281669
ENSMUSG00000097573	29.3744916	0.128078213	0.438781119	0.291895452	0.770366561	0.982694239	26.82992028	28.68742493	26.50606243	32.52915552	32.31989483
ENSMUSG00000079550	28.8420839	-0.020992795	0.469935439	-0.044671658	0.964369025	0.996025424	33.09023501	25.10149681	26.50606243	35.89424057	23.61838468
ENSMUSG00000101586	0	NA	NA	NA	NA	1	0	0	0	0	0
ENSMUSG00000099563	0	NA	NA	NA	NA	1	0	0	0	0	0
ENSMUSG00000026024	3195.304514	-0.058362588	0.100225202	-0.582314496	0.560354863	0.954924211	3338.536413	3208.509182	3151.570823	3385.275564	2892.630587
ENSMUSG00000026023	1.382923618	2.177144131	2.588131775	0.841202968	0.400234238	1	0.894330676	0	3.534141658	0	2.486145756
ENSMUSG00000099922	0.448678007	2.175703852	4.520175658	0.481331704	0.630280768	1	0	0	0	2.243390036	0
ENSMUSG00000104502	0.355573218	-0.220691621	4.555051106	-0.048449867	0.961357718	1	0.894330676	0	0.883535414	0	0
ENSMUSG00000041075	3050.420155	0.1936087	0.077439432	2.500130672	0.01241475	0.152583279	2864.541155	2753.096311	3297.354166	3159.814865	3177.294276
ENSMUSG00000097819	0	NA	NA	NA	NA	1	0	0	0	0	0
ENSMUSG00000047361	0.179296406	-1.184219028	4.561838531	-0.259592491	0.795178129	1	0	0.896482029	0	0	0
ENSMUSG00000099811	0	NA	NA	NA	NA	1	0	0	0	0	0
ENSMUSG00000101409	0	NA	NA	NA	NA	1	0	0	0	0	0
ENSMUSG00000026021	1790.652586	0.053589198	0.100096624	0.535374684	0.592390792	0.962076677	1848.581507	1654.009343	1866.910331	1849.675084	1734.086665
ENSMUSG00000089276	0	NA	NA	NA	NA	1	0	0	0	0	0
ENSMUSG00000103821	3.145572917	-0.611271664	1.415761191	-0.431761845	0.665914513	1	2.682992028	5.378892174	5.301212486	1.121695018	1.243072878
ENSMUSG00000101400	0.224339004	1.221442431	4.562073162	0.267738458	0.788900645	1	0	0	0	1.121695018	0
ENSMUSG00000026020	3978.671828	0.032615093	0.103763421	0.314321677	0.753276736	0.982549856	3785.701751	4065.546001	4246.271201	4153.636651	3642.203533
ENSMUSG00000077345	0.708987384	1.023878868	3.695156207	0.277086762	0.781713487	1	0.894330676	0	2.650606243	0	0
ENSMUSG00000077358	0	NA	NA	NA	NA	1	0	0	0	0	0
ENSMUSG00000089512	1.42963057	-3.027876915	2.302474575	-1.315053355	0.188491971	1	4.47165338	1.792964058	0.883535414	0	0
ENSMUSG00000089093	0.627544142	0.730509668	3.846220331	0.189929231	0.849364587	1	0.894330676	0	0	2.243390036	0
ENSMUSG00000067336	8476.311424	-0.026600537	0.077193229	-0.344596767	0.730397537	0.982153189	8197.434976	8943.304721	8413.907751	8540.585866	8286.323806
ENSMUSG00000104052	0	NA	NA	NA	NA	1	0	0	0	0	0
ENSMUSG00000103131	0	NA	NA	NA	NA	1	0	0	0	0	0
ENSMUSG00000041040	537.4340901	0.313186965	0.13141647	2.383163727	0.017164558	0.189918595	483.8328957	455.4128707	625.5430734	575.4295442	546.9520664
ENSMUSG00000103696	0.358592812	-2.184525737	4.446441584	-0.491297523	0.623216031	1	0	1.792964058	0	0	0
ENSMUSG00000100901	0	NA	NA	NA	NA	1	0	0	0	0	0
ENSMUSG00000026018	8.764086772	-0.266137149	1.050887503	-0.253249894	0.800075113	0.985500735	7.154645408	12.55074841	15.02010204	7.851865125	1.243072878
ENSMUSG00000026019	1415.643135	0.086375181	0.103450316	0.834943617	0.403749455	0.902002879	1303.934126	1427.19939	1494.941921	1488.489289	1363.650947
ENSMUSG00000026017	240.6529394	-0.239060498	0.174635594	-1.368910494	0.171027255	0.687109906	247.7295972	282.3918391	235.9039556	209.7569683	227.4823367
ENSMUSG00000082609	1.826358552	-0.469867947	1.863214115	-0.252181402	0.800900853	1	2.682992028	1.792964058	3.534141658	1.121695018	0
ENSMUSG00000073664	3584.376133	-0.239437109	0.091879281	-2.605996757	0.009160733	0.122319817	3740.090887	4151.608276	3212.534767	3337.042678	3480.604059
ENSMUSG00000100516	0	NA	NA	NA	NA	1	0	0	0	0	0
ENSMUSG00000049439	702.3260291	-0.057808176	0.123821348	-0.466867609	0.640594601	0.970451287	705.6269033	734.2187817	751.0051022	671.8953157	648.8840424
ENSMUSG00000103822	0.401046086	2.034020521	4.32662792	0.470116811	0.638271564	1	0	0	0.883535414	1.121695018	0
ENSMUSG00000026782	1466.60355	0.063426136	0.100190781	0.633053611	0.526698634	0.946241522	1474.751285	1381.478807	1465.785252	1582.71167	1428.290737
ENSMUSG00000026014	10301.09661	-0.14780752	0.103626557	-1.426347881	0.15376795	0.653155222	10881.32133	10998.04153	9644.672583	9061.052354	10920.39523
ENSMUSG00000081562	3.260363955	0.116875899	1.320598459	0.088502223	0.929477518	1	1.788661352	4.482410145	5.301212486	2.243390036	2.486145756
ENSMUSG00000084400	0	NA	NA	NA	NA	1	0	0	0	0	0
ENSMUSG00000082160	0.401046086	2.034020521	4.32662792	0.470116811	0.638271564	1	0	0	0.883535414	1.121695018	0
ENSMUSG00000103215	0.178866135	-1.182471895	4.561976478	-0.259201664	0.795479647	1	0.894330676	0	0	0	0
ENSMUSG00000088973	0	NA	NA	NA	NA	1	0	0	0	0	0
ENSMUSG00000084151	0	NA	NA	NA	NA	1	0	0	0	0	0
ENSMUSG00000101188	127.5012283	0.085398355	0.219437668	0.38916908	0.697151075	0.97804497	118.9459799	127.3004481	138.7150601	124.508147	128.0365064
ENSMUSG00000026012	114.2819576	0.269051602	0.315302564	0.853312448	0.393486059	0.896466528	126.994956	76.20097246	100.7230372	135.7250972	131.7657251
ENSMUSG00000086795	0	NA	NA	NA	NA	1	0	0	0	0	0
ENSMUSG00000085965	1.520146037	-1.089560222	2.032109906	-0.536171896	0.591839755	1	3.577322704	0.896482029	0.883535414	2.243390036	0
ENSMUSG00000104069	0.176707083	1.221442431	4.562073162	0.267738458	0.788900645	1	0	0	0.883535414	0	0
ENSMUSG00000083118	0.401046086	2.034020521	4.32662792	0.470116811	0.638271564	1	0	0	0.883535414	1.121695018	0
ENSMUSG00000083355	0.783484199	-0.340950164	2.522054966	-0.135187444	0.892463674	1	0.894330676	0.896482029	0.883535414	0	1.243072878
ENSMUSG00000102549	0.401046086	2.034020521	4.32662792	0.470116811	0.638271564	1	0	0	0.883535414	1.121695018	0
ENSMUSG00000026011	0.358162541	-2.182951418	4.418396999	-0.494059592	0.621264094	1	0.894330676	0.896482029	0	0	0
ENSMUSG00000081382	7.401204733	-0.057754726	0.855607877	-0.067501396	0.94618255	0.993961277	6.260314732	8.964820289	8.835354144	6.730170107	6.215364391
ENSMUSG00000080800	0.403205139	-0.220697664	4.363607523	-0.050576882	0.959662684	1	0.894330676	0	0	1.121695018	0
ENSMUSG00000026009	0	NA	NA	NA	NA	1	0	0	0	0	0
ENSMUSG00000102561	0	NA	NA	NA	NA	1	0	0	0	0	0
ENSMUSG00000082804	0.673017011	2.762886484	4.482834516	0.616325781	0.537679527	1	0	0	0	3.365085054	0
ENSMUSG00000082661	0	NA	NA	NA	NA	1	0	0	0	0	0
ENSMUSG00000080785	0	NA	NA	NA	NA	1	0	0	0	0	0
ENSMUSG00000100893	0	NA	NA	NA	NA	1	0	0	0	0	0
ENSMUSG00000085248	0	NA	NA	NA	NA	1	0	0	0	0	0
ENSMUSG00000085447	0	NA	NA	NA	NA	1	0	0	0	0	0
ENSMUSG00000086408	0	NA	NA	NA	NA	1	0	0	0	0	0
ENSMUSG00000089546	0	NA	NA	NA	NA	1	0	0	0	0	0
ENSMUSG00000100965	0	NA	NA	NA	NA	1	0	0	0	0	0
ENSMUSG00000102168	0	NA	NA	NA	NA	1	0	0	0	0	0
ENSMUSG00000100381	0	NA	NA	NA	NA	1	0	0	0	0	0
ENSMUSG00000086009	0	NA	NA	NA	NA	1	0	0	0	0	0
ENSMUSG00000052062	400.9717244	-0.245556113	0.250256172	-0.981219008	0.326484753	0.859806553	337.1626648	548.6470017	440.0006364	364.5508808	314.4974382
ENSMUSG00000103656	0.248614576	1.221442431	4.562073162	0.267738458	0.788900645	1	0	0	0	0	1.243072878
ENSMUSG00000104402	0	NA	NA	NA	NA	1	0	0	0	0	0
ENSMUSG00000104081	0	NA	NA	NA	NA	1	0	0	0	0	0
ENSMUSG00000085842	0	NA	NA	NA	NA	1	0	0	0	0	0
ENSMUSG00000103002	0.179296406	-1.184219028	4.561838531	-0.259592491	0.795178129	1	0	0.896482029	0	0	0
ENSMUSG00000100344	0	NA	NA	NA	NA	1	0	0	0	0	0
ENSMUSG00000101509	0	NA	NA	NA	NA	1	0	0	0	0	0
ENSMUSG00000085019	0	NA	NA	NA	NA	1	0	0	0	0	0
ENSMUSG00000102359	0	NA	NA	NA	NA	1	0	0	0	0	0
ENSMUSG00000085400	0.178866135	-1.182471895	4.561976478	-0.259201664	0.795479647	1	0.894330676	0	0	0	0
ENSMUSG00000100750	0.981388579	1.595877515	2.782359646	0.573569818	0.566258941	1	0	0.896482029	1.767070829	2.243390036	0
ENSMUSG00000081950	0	NA	NA	NA	NA	1	0	0	0	0	0
ENSMUSG00000084333	0.88828379	0.04731018	2.809490566	0.016839416	0.986564725	1	0.894330676	0.896482029	2.650606243	0	0
ENSMUSG00000025969	893.8965171	-0.67588459	0.101597169	-6.652592751	2.88E-11	4.12E-09	1131.328305	1174.391458	731.5673231	733.5885417	698.6069575
ENSMUSG00000100811	0.403635409	-0.222409735	4.362195942	-0.050985728	0.959336893	1	0	0.896482029	0	1.121695018	0
ENSMUSG00000103032	0.537889217	-2.76952029	4.40730597	-0.628393016	0.529746511	1	0	2.689446087	0	0	0
ENSMUSG00000100426	0	NA	NA	NA	NA	1	0	0	0	0	0
ENSMUSG00000040865	1621.57965	-0.162049018	0.099236745	-1.632953783	0.102478717	0.5436797	1687.601986	1775.930899	1486.990102	1654.500151	1502.87511
ENSMUSG00000104991	0	NA	NA	NA	NA	1	0	0	0	0	0
ENSMUSG00000088953	0	NA	NA	NA	NA	1	0	0	0	0	0
ENSMUSG00000081617	0	NA	NA	NA	NA	1	0	0	0	0	0
ENSMUSG00000081429	0	NA	NA	NA	NA	1	0	0	0	0	0
ENSMUSG00000084799	76.23087089	-0.320621681	0.283025229	-1.132837811	0.25728237	0.79961771	88.53873692	84.26931072	62.73101442	67.30170107	78.31359132
ENSMUSG00000101599	56.08224528	-0.559011102	0.420989671	-1.327849922	0.184227691	0.708514639	53.65984056	85.16579275	37.99202282	65.05831103	38.53525922
ENSMUSG00000025968	14196.57905	-0.125152057	0.083576508	-1.497454967	0.134274915	0.616692075	15757.21218	14124.97085	13475.68214	13507.4514	14117.57868
ENSMUSG00000077884	0	NA	NA	NA	NA	1	0	0	0	0	0
ENSMUSG00000025967	19042.59648	0.073772261	0.092221505	0.7999464	0.423741853	0.91186166	18480.44909	18444.22126	20395.53151	20159.10286	17733.67768
ENSMUSG00000098850	0	NA	NA	NA	NA	1	0	0	0	0	0
ENSMUSG00000064612	1.71939991	-0.070584548	1.684744068	-0.041896303	0.966581364	1	1.788661352	1.792964058	2.650606243	1.121695018	1.243072878
ENSMUSG00000105060	0	NA	NA	NA	NA	1	0	0	0	0	0
ENSMUSG00000064602	11.56021747	-0.458958231	0.687831238	-0.667254125	0.504609824	0.942244283	14.30929082	13.44723043	12.3694958	8.973560143	8.701510147
ENSMUSG00000046856	170.1861302	-0.902679597	0.458555739	-1.968527532	0.049007372	0.365863919	336.2683342	135.3687864	102.4901081	84.12712634	192.6762961
ENSMUSG00000094290	0	NA	NA	NA	NA	1	0	0	0	0	0
ENSMUSG00000086730	3.037323463	-0.394584546	1.355983352	-0.290995125	0.771055048	1	4.47165338	2.689446087	4.417677072	1.121695018	2.486145756
ENSMUSG00000102536	3.131232065	-2.571282238	1.583001726	-1.624307918	0.104310108	1	8.94330676	3.585928116	0.883535414	2.243390036	0
ENSMUSG00000087561	0.178866135	-1.182471895	4.561976478	-0.259201664	0.795479647	1	0.894330676	0	0	0	0
ENSMUSG00000092705	4.160798245	0.34817309	1.133762278	0.307095321	0.758770819	0.982549856	2.682992028	4.482410145	5.301212486	3.365085054	4.972291512
ENSMUSG00000027520	18263.8354	-0.123681029	0.157538971	-0.785082122	0.432405421	0.916894476	20793.18822	17626.62965	14692.31041	17358.2304	20848.81831
ENSMUSG00000094214	0	NA	NA	NA	NA	1	0	0	0	0	0
ENSMUSG00000083039	0	NA	NA	NA	NA	1	0	0	0	0	0
ENSMUSG00000081643	3.366538468	0.858199042	1.410916357	0.608256498	0.543017368	1	0.894330676	3.585928116	2.650606243	2.243390036	7.458437269
ENSMUSG00000025964	244.8773271	1.092951068	0.231304039	4.725170707	2.30E-06	0.00013307	158.2965296	132.6793403	246.5063806	326.4132502	360.4911347
ENSMUSG00000087823	0	NA	NA	NA	NA	1	0	0	0	0	0
ENSMUSG00000115378	0	NA	NA	NA	NA	1	0	0	0	0	0
ENSMUSG00000069085	0	NA	NA	NA	NA	1	0	0	0	0	0
ENSMUSG00000083066	0	NA	NA	NA	NA	1	0	0	0	0	0
ENSMUSG00000025963	2.334009422	1.133249067	1.585119528	0.714929724	0.474652469	1	0.894330676	1.792964058	1.767070829	2.243390036	4.972291512
ENSMUSG00000025962	1086.028065	-0.102845296	0.094258239	-1.091101401	0.275228267	0.816376649	1134.905628	1130.463839	1055.82482	1027.472636	1081.473404
ENSMUSG00000025961	0	NA	NA	NA	NA	1	0	0	0	0	0
ENSMUSG00000080817	0	NA	NA	NA	NA	1	0	0	0	0	0
ENSMUSG00000082373	0	NA	NA	NA	NA	1	0	0	0	0	0
ENSMUSG00000044689	3.228776114	2.404869889	1.543416078	1.558147491	0.119198289	1	0.894330676	0.896482029	2.650606243	6.730170107	4.972291512
ENSMUSG00000025959	421.9138169	-0.059956979	0.207686279	-0.288690131	0.772818515	0.982694239	377.4075453	488.5827058	486.8280133	416.1488516	340.6019686
ENSMUSG00000097272	0.178866135	-1.182471895	4.561976478	-0.259201664	0.795479647	1	0.894330676	0	0	0	0
ENSMUSG00000098487	0	NA	NA	NA	NA	1	0	0	0	0	0
ENSMUSG00000086836	0	NA	NA	NA	NA	1	0	0	0	0	0
ENSMUSG00000086721	0.224339004	1.221442431	4.562073162	0.267738458	0.788900645	1	0	0	0	1.121695018	0
ENSMUSG00000101895	0	NA	NA	NA	NA	1	0	0	0	0	0
ENSMUSG00000093228	0	NA	NA	NA	NA	1	0	0	0	0	0
ENSMUSG00000099658	0	NA	NA	NA	NA	1	0	0	0	0	0
ENSMUSG00000025958	1351.873087	-0.103227384	0.104647117	-0.986433137	0.323920611	0.857887101	1469.385301	1350.101936	1261.688572	1280.97571	1397.213915
ENSMUSG00000025956	1026.510956	-0.075977266	0.12972239	-0.585691227	0.558083031	0.954924211	1048.155552	1068.606579	925.0615789	954.5624602	1136.168611
ENSMUSG00000101832	0.356003489	-0.222448994	4.553317913	-0.048854264	0.961035438	1	0	0.896482029	0.883535414	0	0
ENSMUSG00000100437	0	NA	NA	NA	NA	1	0	0	0	0	0
ENSMUSG00000087213	16.06407063	0.565808518	0.674974479	0.838266535	0.401881027	0.902002879	8.048976084	17.03315855	24.7389916	16.82542527	13.67380166
ENSMUSG00000070871	817.0113608	0.028389049	0.109885094	0.25835214	0.79613515	0.985500735	812.0522538	803.2478979	860.5634936	775.0912573	834.1019012
ENSMUSG00000045005	689.4559833	-0.413087096	0.215794357	-1.914262734	0.055586594	0.393359703	699.3665886	921.5835258	642.3302463	465.5034324	718.4961235
ENSMUSG00000102140	1.946328236	-0.348352237	1.576687531	-0.220939298	0.825139698	1	1.788661352	2.689446087	1.767070829	2.243390036	1.243072878
ENSMUSG00000051344	501.4338254	0.067538814	0.133752288	0.504954456	0.613590825	0.964504606	465.9462822	508.3053104	495.6633675	489.0590278	548.1951392
ENSMUSG00000097264	0	NA	NA	NA	NA	1	0	0	0	0	0
ENSMUSG00000084416	64.79938535	0.429622164	0.309711676	1.387168123	0.165390503	0.674542225	50.08251785	57.37484985	76.86758105	76.27526121	63.39671678
ENSMUSG00000077471	0	NA	NA	NA	NA	1	0	0	0	0	0
ENSMUSG00000025955	0.176707083	1.221442431	4.562073162	0.267738458	0.788900645	1	0	0	0.883535414	0	0
ENSMUSG00000090042	0	NA	NA	NA	NA	1	0	0	0	0	0
ENSMUSG00000070870	0	NA	NA	NA	NA	1	0	0	0	0	0
ENSMUSG00000067299	0	NA	NA	NA	NA	1	0	0	0	0	0
ENSMUSG00000025952	0	NA	NA	NA	NA	1	0	0	0	0	0
ENSMUSG00000073658	0	NA	NA	NA	NA	1	0	0	0	0	0
ENSMUSG00000100774	0.534869624	-1.221183764	3.199778728	-0.381646316	0.702723725	1	0.894330676	0.896482029	0.883535414	0	0
ENSMUSG00000044429	0	NA	NA	NA	NA	1	0	0	0	0	0
ENSMUSG00000100846	0	NA	NA	NA	NA	1	0	0	0	0	0
ENSMUSG00000044816	0.448678007	2.175703852	4.520175658	0.481331704	0.630280768	1	0	0	0	2.243390036	0
ENSMUSG00000025950	2230.421888	0.275478899	0.135069274	2.03953787	0.041396376	0.332111396	1888.826388	2073.562933	2764.582312	2207.495795	2217.642015
ENSMUSG00000025949	1533.570682	0.004544049	0.105045326	0.043257986	0.965495882	0.996356744	1451.498687	1610.081724	1521.447984	1624.214386	1460.610632
ENSMUSG00000025946	0.606777117	-1.221184529	3.087456826	-0.395530884	0.692451133	1	0.894330676	0.896482029	0	0	1.243072878
ENSMUSG00000100503	0	NA	NA	NA	NA	1	0	0	0	0	0
ENSMUSG00000100504	0	NA	NA	NA	NA	1	0	0	0	0	0
ENSMUSG00000099383	0	NA	NA	NA	NA	1	0	0	0	0	0
ENSMUSG00000100340	0	NA	NA	NA	NA	1	0	0	0	0	0
ENSMUSG00000100439	0	NA	NA	NA	NA	1	0	0	0	0	0
ENSMUSG00000099819	0.537028676	-2.767384157	3.777162221	-0.732662246	0.463764456	1	1.788661352	0.896482029	0	0	0
ENSMUSG00000082565	0	NA	NA	NA	NA	1	0	0	0	0	0
ENSMUSG00000082774	0	NA	NA	NA	NA	1	0	0	0	0	0
ENSMUSG00000025945	0	NA	NA	NA	NA	1	0	0	0	0	0
ENSMUSG00000081623	0	NA	NA	NA	NA	1	0	0	0	0	0
ENSMUSG00000083242	0	NA	NA	NA	NA	1	0	0	0	0	0
ENSMUSG00000083289	0.356003489	-0.222448994	4.553317913	-0.048854264	0.961035438	1	0	0.896482029	0.883535414	0	0
ENSMUSG00000015222	197.266899	0.178975328	0.375324695	0.476854656	0.633465623	0.96814944	150.2475536	216.052169	318.0727492	150.3071324	151.6548911
ENSMUSG00000088850	0	NA	NA	NA	NA	1	0	0	0	0	0
ENSMUSG00000073656	0	NA	NA	NA	NA	1	0	0	0	0	0
ENSMUSG00000065694	0	NA	NA	NA	NA	1	0	0	0	0	0
ENSMUSG00000055567	0	NA	NA	NA	NA	1	0	0	0	0	0
ENSMUSG00000103375	0	NA	NA	NA	NA	1	0	0	0	0	0
ENSMUSG00000026005	752.4672114	-0.068319474	0.117881162	-0.579562275	0.562209839	0.955419942	763.7583973	784.4217753	768.6758105	679.7471808	765.7328929
ENSMUSG00000026004	3700.507731	-0.004154455	0.080798866	-0.051417249	0.95899304	0.995807679	3822.369309	3590.410526	3569.483074	3782.3556	3737.920144
ENSMUSG00000102559	35.98908911	-0.174603979	0.418704406	-0.417010131	0.676670998	0.977962826	36.66755771	40.3416913	26.50606243	40.38102064	36.04911347
ENSMUSG00000102374	22.27899698	-0.017048185	0.528366961	-0.032265803	0.97426008	0.997371668	16.99228284	27.7909429	19.43777912	23.55559537	23.61838468
ENSMUSG00000102776	3.024265723	-1.901700936	1.451222527	-1.310413048	0.190056142	1	2.682992028	8.068338261	0.883535414	2.243390036	1.243072878
ENSMUSG00000082057	0.179296406	-1.184219028	4.561838531	-0.259592491	0.795178129	1	0	0.896482029	0	0	0
ENSMUSG00000103706	7.26737545	-0.672701305	0.888180269	-0.75739276	0.448814593	0.925298426	8.94330676	9.861302318	7.951818729	3.365085054	6.215364391
ENSMUSG00000103756	107.6982583	0.042993806	0.284119202	0.151323127	0.879720826	0.991815791	105.5310198	105.7848794	91.00414768	137.9684872	98.20275737
ENSMUSG00000103382	0.179296406	-1.184219028	4.561838531	-0.259592491	0.795178129	1	0	0.896482029	0	0	0
ENSMUSG00000103553	22.10222547	-0.324247151	0.538646956	-0.601965994	0.547196773	0.950503063	18.7809442	31.37687101	16.78717287	22.43390036	21.13223893
ENSMUSG00000026003	37229.47881	-0.134554861	0.066822489	-2.013616421	0.044049821	0.344300882	38156.61829	40505.74751	36229.36967	35598.11309	35657.54551
ENSMUSG00000082769	14.41343747	-0.262795736	0.648903413	-0.404984363	0.685489005	0.97804497	16.09795217	16.13667652	17.67070829	13.46034021	8.701510147
ENSMUSG00000089420	0	NA	NA	NA	NA	1	0	0	0	0	0
ENSMUSG00000077328	0	NA	NA	NA	NA	1	0	0	0	0	0
ENSMUSG00000061816	304965.3528	-0.086698675	0.086210931	-1.005657563	0.314580324	0.850081774	308460.9105	323586.0848	276825.7819	301986.0978	313967.8891
ENSMUSG00000094191	4.872869649	1.957423941	1.21859331	1.606297954	0.10820846	0.559182876	0.894330676	2.689446087	8.835354144	4.486780071	7.458437269
ENSMUSG00000082212	0	NA	NA	NA	NA	1	0	0	0	0	0
ENSMUSG00000026000	1700.88171	-0.102443992	0.101174432	-1.012548223	0.311276002	0.847039028	1813.702611	1732.899762	1546.186975	1763.304568	1648.314636
ENSMUSG00000025991	1.077571643	1.719348874	2.448451106	0.702218995	0.482542602	1	0	0.896482029	0.883535414	1.121695018	2.486145756
ENSMUSG00000086204	0	NA	NA	NA	NA	1	0	0	0	0	0
ENSMUSG00000077745	0	NA	NA	NA	NA	1	0	0	0	0	0
ENSMUSG00000082473	0.248614576	1.221442431	4.562073162	0.267738458	0.788900645	1	0	0	0	0	1.243072878
ENSMUSG00000095282	0	NA	NA	NA	NA	1	0	0	0	0	0
ENSMUSG00000085075	0	NA	NA	NA	NA	1	0	0	0	0	0
ENSMUSG00000104395	0	NA	NA	NA	NA	1	0	0	0	0	0
ENSMUSG00000096031	0	NA	NA	NA	NA	1	0	0	0	0	0
ENSMUSG00000087329	0	NA	NA	NA	NA	1	0	0	0	0	0
ENSMUSG00000062209	1.705115786	1.304376582	1.84164954	0.708265364	0.478780482	1	0.894330676	0.896482029	0.883535414	3.365085054	2.486145756
ENSMUSG00000102449	0	NA	NA	NA	NA	1	0	0	0	0	0
ENSMUSG00000083795	0	NA	NA	NA	NA	1	0	0	0	0	0
ENSMUSG00000080539	0	NA	NA	NA	NA	1	0	0	0	0	0
ENSMUSG00000103307	0	NA	NA	NA	NA	1	0	0	0	0	0
ENSMUSG00000104508	0	NA	NA	NA	NA	1	0	0	0	0	0
ENSMUSG00000103642	0	NA	NA	NA	NA	1	0	0	0	0	0
ENSMUSG00000103809	0	NA	NA	NA	NA	1	0	0	0	0	0
ENSMUSG00000087514	0	NA	NA	NA	NA	1	0	0	0	0	0
ENSMUSG00000084332	0	NA	NA	NA	NA	1	0	0	0	0	0
ENSMUSG00000101387	1.032098775	0.300325619	2.346913595	0.127966202	0.89817572	1	0.894330676	0.896482029	0.883535414	0	2.486145756
ENSMUSG00000099804	0	NA	NA	NA	NA	1	0	0	0	0	0
ENSMUSG00000100354	0.179296406	-1.184219028	4.561838531	-0.259592491	0.795178129	1	0	0.896482029	0	0	0
ENSMUSG00000101156	0.403635409	-0.222409735	4.362195942	-0.050985728	0.959336893	1	0	0.896482029	0	1.121695018	0
ENSMUSG00000025997	378.0229759	-0.205057307	0.211670082	-0.968759047	0.332665424	0.864246012	351.4719557	470.6530652	419.6793218	303.9793498	344.3311872
ENSMUSG00000100815	0	NA	NA	NA	NA	1	0	0	0	0	0
ENSMUSG00000099954	0	NA	NA	NA	NA	1	0	0	0	0	0
ENSMUSG00000103402	0	NA	NA	NA	NA	1	0	0	0	0	0
ENSMUSG00000053153	0	NA	NA	NA	NA	1	0	0	0	0	0
ENSMUSG00000089345	0	NA	NA	NA	NA	1	0	0	0	0	0
ENSMUSG00000080524	0	NA	NA	NA	NA	1	0	0	0	0	0
ENSMUSG00000101730	2.870979416	0.13678328	1.542278714	0.08868908	0.929329011	1	0.894330676	4.482410145	0.883535414	5.608475089	2.486145756
ENSMUSG00000103052	0	NA	NA	NA	NA	1	0	0	0	0	0
ENSMUSG00000104287	0	NA	NA	NA	NA	1	0	0	0	0	0
ENSMUSG00000075952	0	NA	NA	NA	NA	1	0	0	0	0	0
ENSMUSG00000045648	0	NA	NA	NA	NA	1	0	0	0	0	0
ENSMUSG00000026196	63.05455415	0.496743862	0.301874459	1.645531271	0.099860299	0.537261526	49.18818718	51.99595768	71.56636856	72.91017616	69.61208117
ENSMUSG00000089965	0	NA	NA	NA	NA	1	0	0	0	0	0
ENSMUSG00000101551	0.358592812	-2.184525737	4.446441584	-0.491297523	0.623216031	1	0	1.792964058	0	0	0
ENSMUSG00000050296	1.229572884	1.972284272	2.326531781	0.847735796	0.396585126	1	0.894330676	0	1.767070829	2.243390036	1.243072878
ENSMUSG00000101617	0	NA	NA	NA	NA	1	0	0	0	0	0
ENSMUSG00000026192	3448.572234	0.044228559	0.111212267	0.397694964	0.69085505	0.97804497	3172.190908	3599.375346	3570.366609	3716.175594	3184.752714
ENSMUSG00000026193	26419.95552	0.210988202	0.205084621	1.028786074	0.303580212	0.838942123	19308.59929	28970.71325	34117.72003	26642.50006	23060.24496
ENSMUSG00000073652	5.337932151	1.129901501	1.184859378	0.953616541	0.34027778	0.868895821	0.894330676	5.378892174	8.835354144	7.851865125	3.729218634
ENSMUSG00000101834	1.18841812	-1.226902646	2.62533996	-0.467330961	0.640263109	1	3.577322704	0	0	1.121695018	1.243072878
ENSMUSG00000100319	0.98311736	0.228896336	2.713953746	0.084340544	0.932785677	1	1.788661352	0	0.883535414	2.243390036	0
ENSMUSG00000102689	0.224339004	1.221442431	4.562073162	0.267738458	0.788900645	1	0	0	0	1.121695018	0
ENSMUSG00000099707	4.497274537	-0.222126841	1.078820066	-0.205897951	0.836870626	0.987389892	3.577322704	6.275374203	4.417677072	4.486780071	3.729218634
ENSMUSG00000101211	0.983547631	0.229960335	2.357570477	0.097541235	0.92229659	1	0.894330676	0.896482029	0.883535414	2.243390036	0
ENSMUSG00000101848	0.713735759	-1.805653084	2.890506506	-0.624683971	0.532178495	1	1.788661352	0.896482029	0.883535414	0	0
ENSMUSG00000101764	0	NA	NA	NA	NA	1	0	0	0	0	0
ENSMUSG00000059483	3.068942478	0.684085012	1.316908603	0.519462786	0.603438057	1	1.788661352	2.689446087	2.650606243	4.486780071	3.729218634
ENSMUSG00000101496	14.07967257	-4.558459345	0.951332561	-4.791657023	1.65E-06	0.000100435	30.40724298	35.85928116	1.767070829	1.121695018	1.243072878
ENSMUSG00000102123	0.604187794	0.660300917	3.216839806	0.205263848	0.837365988	1	0.894330676	0	0.883535414	0	1.243072878
ENSMUSG00000039395	50.96339286	-0.213692747	0.34210514	-0.624640562	0.532206992	0.947613609	50.08251785	60.96077797	45.06030613	52.71966584	45.99369649
ENSMUSG00000094655	0.355573218	-0.220691621	4.555051106	-0.048449867	0.961357718	1	0.894330676	0	0.883535414	0	0
ENSMUSG00000097131	22.95809988	0.108593053	0.496902501	0.21853996	0.827008427	0.986357396	18.7809442	25.10149681	23.85545619	24.67729039	22.37531181
ENSMUSG00000094050	0	NA	NA	NA	NA	1	0	0	0	0	0
ENSMUSG00000093956	0.179296406	-1.184219028	4.561838531	-0.259592491	0.795178129	1	0	0.896482029	0	0	0
ENSMUSG00000093843	1.963631954	-1.92235676	2.108373944	-0.911772205	0.361888645	1	1.788661352	5.378892174	2.650606243	0	0
ENSMUSG00000026189	410.611673	-0.041371388	0.16768319	-0.246723528	0.805122197	0.985926729	441.7993539	392.6591287	350.7635595	446.4346171	421.4017057
ENSMUSG00000026188	9.428354188	1.698159748	1.07715893	1.576517356	0.114906622	0.574371191	4.47165338	3.585928116	19.43777912	2.243390036	17.40302029
ENSMUSG00000026187	1484.693474	0.222713936	0.092340402	2.411879634	0.01587052	0.179502842	1347.756329	1350.998418	1531.166873	1653.378456	1540.167296
ENSMUSG00000039372	1.614170049	-0.287519815	1.785538351	-0.161026962	0.872072165	1	2.682992028	0.896482029	0.883535414	1.121695018	2.486145756
ENSMUSG00000085812	2.724203519	0.463875772	1.452010012	0.319471469	0.749369023	1	3.577322704	0.896482029	4.417677072	2.243390036	2.486145756
ENSMUSG00000039354	2137.759146	-0.126126284	0.084380324	-1.494735729	0.134983426	0.618778327	2254.607634	2245.687483	1993.255895	2045.971713	2149.273006
ENSMUSG00000110712	1.864075436	0.065949454	1.997526547	0.033015558	0.973662181	1	0	3.585928116	0.883535414	1.121695018	3.729218634
ENSMUSG00000039342	0	NA	NA	NA	NA	1	0	0	0	0	0
ENSMUSG00000110487	0	NA	NA	NA	NA	1	0	0	0	0	0
ENSMUSG00000110596	0	NA	NA	NA	NA	1	0	0	0	0	0
ENSMUSG00000046330	6404.111539	0.207013222	0.098017037	2.112012647	0.034685365	0.299217465	5772.904513	5950.847708	6820.893399	7285.409141	6190.502933
ENSMUSG00000039323	221.833274	0.9978997	0.305205287	3.269601612	0.00107699	0.02329665	142.1985775	135.3687864	235.0204202	391.4715612	205.1070249
ENSMUSG00000026185	12407.52143	0.820635197	0.160549225	5.111424203	3.20E-07	2.34E-05	10061.2201	6938.770904	15480.424	13813.67414	15743.518
ENSMUSG00000101968	0.582931815	-1.222694779	3.815868202	-0.320423745	0.748647128	1	0	1.792964058	0	1.121695018	0
ENSMUSG00000026182	0	NA	NA	NA	NA	1	0	0	0	0	0
ENSMUSG00000102266	0	NA	NA	NA	NA	1	0	0	0	0	0
ENSMUSG00000101112	0	NA	NA	NA	NA	1	0	0	0	0	0
ENSMUSG00000100697	0	NA	NA	NA	NA	1	0	0	0	0	0
ENSMUSG00000099877	0.176707083	1.221442431	4.562073162	0.267738458	0.788900645	1	0	0	0.883535414	0	0
ENSMUSG00000098697	0	NA	NA	NA	NA	1	0	0	0	0	0
ENSMUSG00000101812	0	NA	NA	NA	NA	1	0	0	0	0	0
ENSMUSG00000100044	0	NA	NA	NA	NA	1	0	0	0	0	0
ENSMUSG00000100444	0.403635409	-0.222409735	4.362195942	-0.050985728	0.959336893	1	0	0.896482029	0	1.121695018	0
ENSMUSG00000100429	0	NA	NA	NA	NA	1	0	0	0	0	0
ENSMUSG00000100301	7.360961493	-0.363384383	1.060589729	-0.342624837	0.731880715	0.982479955	3.577322704	13.44723043	8.835354144	2.243390036	8.701510147
ENSMUSG00000101344	0.807270819	-0.27276509	3.497066856	-0.077998249	0.937829446	1	0	1.792964058	0	2.243390036	0
ENSMUSG00000088666	0	NA	NA	NA	NA	1	0	0	0	0	0
ENSMUSG00000098504	0	NA	NA	NA	NA	1	0	0	0	0	0
ENSMUSG00000055322	28050.93264	-0.295709706	0.08488105	-3.483812998	0.000494325	0.012598365	32134.19552	30988.69429	26991.12337	26202.79562	23937.85441
ENSMUSG00000061815	4.793129761	0.938278976	1.174411816	0.798935232	0.424327969	0.912173353	2.682992028	3.585928116	10.60242497	3.365085054	3.729218634
ENSMUSG00000026180	0	NA	NA	NA	NA	1	0	0	0	0	0
ENSMUSG00000048480	0	NA	NA	NA	NA	1	0	0	0	0	0
ENSMUSG00000087820	0	NA	NA	NA	NA	1	0	0	0	0	0
ENSMUSG00000094768	0	NA	NA	NA	NA	1	0	0	0	0	0
ENSMUSG00000006304	9971.238548	0.128385388	0.07267773	1.766502445	0.077311592	0.46729902	9221.4436	9667.6622	10676.64195	10191.72093	10098.72406
ENSMUSG00000064272	0.676525557	0.850430874	3.782361551	0.224841243	0.82210278	1	0	0.896482029	0	0	2.486145756
ENSMUSG00000006299	6107.739453	0.078911492	0.08054269	0.979747409	0.327210818	0.860232175	6143.157413	5672.938279	6051.334053	6427.312452	6243.955067
ENSMUSG00000101503	5.108375503	0.521684028	1.094454071	0.476661417	0.633603242	0.96814944	2.682992028	5.378892174	3.534141658	8.973560143	4.972291512
ENSMUSG00000026179	2918.013529	-0.076681174	0.101161083	-0.758010606	0.448444633	0.925171004	3234.794055	2788.05911	2860.004136	2766.099914	2941.11043
ENSMUSG00000103013	6.250550194	0.956043828	1.045025491	0.91485216	0.360269248	0.880032507	3.577322704	4.482410145	12.3694958	3.365085054	7.458437269
ENSMUSG00000006301	7417.29451	-0.034064134	0.082763809	-0.411582486	0.680645471	0.97804497	7845.068689	7201.440139	7592.219816	7379.631522	7068.112385
ENSMUSG00000099931	3.201037233	0.397655993	1.352025355	0.29411874	0.768667172	1	0.894330676	4.482410145	3.534141658	3.365085054	3.729218634
ENSMUSG00000103403	1.742756258	-0.049663797	1.863421893	-0.026651934	0.978737351	1	1.788661352	1.792964058	1.767070829	3.365085054	0
ENSMUSG00000073650	19.60760744	-0.123291377	0.576047503	-0.214029879	0.830523757	0.986357396	25.9355896	15.24019449	15.90363746	23.55559537	17.40302029
ENSMUSG00000026177	18.92625564	-0.643221285	0.545106058	-1.179992911	0.238003034	0.780785309	25.04125893	23.30853275	15.90363746	17.94712029	12.43072878
ENSMUSG00000026176	3348.637187	-0.117543455	0.082392889	-1.426621356	0.153689065	0.653155222	3585.37168	3442.490991	3345.948614	3091.391469	3277.98318
ENSMUSG00000065468	0.178866135	-1.182471895	4.561976478	-0.259201664	0.795479647	1	0.894330676	0	0	0	0
ENSMUSG00000026175	2.369490842	0.631967444	1.508701215	0.418881776	0.675302536	1	0.894330676	2.689446087	3.534141658	2.243390036	2.486145756
ENSMUSG00000033364	1120.682478	-0.027550538	0.099949511	-0.275644551	0.782821088	0.984107938	1160.841217	1105.362342	1061.126033	1148.615698	1127.4671
ENSMUSG00000103227	1.165003089	-1.281615888	2.488251765	-0.515066806	0.606506338	1	1.788661352	1.792964058	0	2.243390036	0
ENSMUSG00000026174	1637.408151	-0.028957991	0.08868028	-0.326543748	0.744012996	0.982549856	1711.748914	1602.013386	1593.897888	1629.822861	1649.557709
ENSMUSG00000026173	6.449714086	0.230103284	0.923874766	0.249063285	0.803311829	0.985869909	7.154645408	4.482410145	5.301212486	7.851865125	7.458437269
ENSMUSG00000026135	1418.557792	-0.126664173	0.096864258	-1.307646135	0.190993361	0.720074099	1426.457428	1560.775212	1347.391507	1346.034021	1412.13079
ENSMUSG00000093155	0.353414166	1.886462251	4.543766448	0.415175884	0.678013152	1	0	0	1.767070829	0	0
ENSMUSG00000026172	758.6229646	0.009843963	0.127495295	0.077210401	0.938456168	0.993594849	812.0522538	698.3595006	737.752071	736.9536267	807.9973708
ENSMUSG00000026171	1259.622907	-0.120507259	0.105286604	-1.144564027	0.252389801	0.793030605	1242.225309	1403.890857	1185.704526	1251.81164	1214.482202
ENSMUSG00000033276	807.0105536	-0.269106615	0.127206277	-2.115513651	0.034386193	0.29767537	867.5007557	928.755382	698.8765128	714.5197264	825.4003911
ENSMUSG00000033257	3028.735585	-0.14037907	0.084037048	-1.670442655	0.094831816	0.519632664	3241.9487	3171.753418	2811.409689	3064.470789	2854.095328
ENSMUSG00000026170	65.4790291	-0.393432752	0.299626872	-1.313075658	0.189157455	0.716430239	73.33511543	79.78690058	63.61454984	57.20644591	53.45213376
ENSMUSG00000006542	6598.215098	-0.053982644	0.11655306	-0.463159388	0.643250124	0.970597964	6511.621652	6981.802041	6089.326076	7347.102367	6061.223354
ENSMUSG00000098351	0.403205139	-0.220697664	4.363607523	-0.050576882	0.959662684	1	0.894330676	0	0	1.121695018	0
ENSMUSG00000033227	28.61129317	0.144149362	0.479986945	0.300319339	0.763933583	0.982670829	30.40724298	23.30853275	23.85545619	38.13763061	27.34760332
ENSMUSG00000099472	0	NA	NA	NA	NA	1	0	0	0	0	0
ENSMUSG00000026167	100.1102029	0.320946236	0.411267066	0.780383995	0.435164886	0.919021735	93.0103903	81.57986463	134.297383	135.7250972	55.93827952
ENSMUSG00000089964	0	NA	NA	NA	NA	1	0	0	0	0	0
ENSMUSG00000090071	40.47596124	-0.008641159	0.395458171	-0.021851008	0.982566806	0.998609184	36.66755771	44.82410145	45.94384155	42.62441068	32.31989483
ENSMUSG00000055197	0	NA	NA	NA	NA	1	0	0	0	0	0
ENSMUSG00000006546	0.179296406	-1.184219028	4.561838531	-0.259592491	0.795178129	1	0	0.896482029	0	0	0
ENSMUSG00000065616	0	NA	NA	NA	NA	1	0	0	0	0	0
ENSMUSG00000047021	1.187119609	-0.322865829	1.969666347	-0.163919046	0.869794873	1	0.894330676	1.792964058	0.883535414	1.121695018	1.243072878
ENSMUSG00000089653	0	NA	NA	NA	NA	1	0	0	0	0	0
ENSMUSG00000006538	8.962583899	-0.367368578	0.834715868	-0.44011213	0.659855897	0.975421239	12.52062946	8.068338261	6.184747901	5.608475089	12.43072878
ENSMUSG00000103145	0	NA	NA	NA	NA	1	0	0	0	0	0
ENSMUSG00000026162	128.902314	-0.032825728	0.23016327	-0.142619314	0.886590843	0.991815791	126.1006253	135.3687864	126.3455643	143.5769623	113.1196319
ENSMUSG00000026205	0.887853519	0.029058114	3.382792171	0.008589979	0.993146273	1	1.788661352	0	2.650606243	0	0
ENSMUSG00000033159	2580.767514	-0.178469827	0.081752585	-2.18304812	0.029032267	0.268664905	2739.33486	2808.678197	2415.585823	2386.966998	2553.271692
ENSMUSG00000049339	1011.387909	0.006011828	0.123698593	0.048600616	0.961237579	0.995892416	999.8616957	1017.507103	1025.784616	907.4512694	1106.334862
ENSMUSG00000026197	377.1098519	0.022994371	0.16875551	0.136258487	0.89161694	0.991815791	414.9694336	331.6983507	371.9684095	356.6990157	410.2140498
ENSMUSG00000026198	323.7767421	-0.31043646	0.173446985	-1.789806031	0.073485099	0.454164158	373.8302225	357.6963296	252.6911285	315.1963	319.4697297
ENSMUSG00000099519	0	NA	NA	NA	NA	1	0	0	0	0	0
ENSMUSG00000033124	3229.238751	0.062780964	0.101376197	0.619287032	0.535727286	0.947716882	3277.721927	3011.283135	3021.691117	3413.317939	3422.179633
ENSMUSG00000026199	702.8589277	-0.107015839	0.108814849	-0.983467237	0.325377533	0.859347896	738.7171383	730.6328536	699.7600482	687.5990459	657.5855525
ENSMUSG00000026200	162.739106	-0.102129474	0.204466397	-0.499492707	0.617432323	0.9653618	153.8248763	185.57178	157.2693038	160.4023876	156.6271826
ENSMUSG00000099204	0	NA	NA	NA	NA	1	0	0	0	0	0
ENSMUSG00000026201	1338.648297	-0.023998724	0.107211024	-0.223845676	0.822877388	0.986357396	1450.604356	1253.281876	1318.234838	1334.817071	1336.303344
ENSMUSG00000026202	13801.80202	0.008918756	0.201088336	0.04435243	0.96462348	0.99615261	14709.95096	12790.10911	11928.61163	11348.1885	18232.1499
ENSMUSG00000096094	1.612441267	0.407988395	1.758619365	0.231993576	0.816543003	1	0.894330676	1.792964058	1.767070829	1.121695018	2.486145756
ENSMUSG00000026203	4082.494438	-0.048046855	0.112097502	-0.428616642	0.668202233	0.977089923	4335.715117	3991.137993	3704.663992	3915.837307	4465.117778
ENSMUSG00000026204	1482.224938	1.213523519	0.175935109	6.897563113	5.29E-12	8.64E-10	898.8023293	756.6308324	2295.425007	1589.44184	1870.824682
ENSMUSG00000101840	1.462168809	-0.581744186	2.399037385	-0.242490671	0.808399985	1	1.788661352	1.792964058	0	0	3.729218634
ENSMUSG00000033061	0	NA	NA	NA	NA	1	0	0	0	0	0
ENSMUSG00000100556	0	NA	NA	NA	NA	1	0	0	0	0	0
ENSMUSG00000026209	2186.282712	0.020808166	0.086762883	0.239827974	0.810463619	0.985926729	2214.362754	2120.179998	2214.139748	2105.421548	2277.309513
ENSMUSG00000026208	222434.2165	0.121329055	0.058125643	2.087358516	0.036855739	0.310208445	212525.1645	210095.9424	229858.8063	232024.8578	227666.3115
ENSMUSG00000085653	17.21481124	-0.162754217	0.575143291	-0.282980294	0.777191943	0.982694239	21.46393622	15.24019449	15.02010204	15.70373025	18.64609317
ENSMUSG00000026207	11642.72458	-0.220150737	0.076958113	-2.860656653	0.004227646	0.06914879	12620.7945	12823.27894	10340.01495	11147.40509	11282.12944
ENSMUSG00000086053	0.579912222	0.602177515	3.24090894	0.185805132	0.85259758	1	0.894330676	0	0.883535414	1.121695018	0
ENSMUSG00000033021	1193.227194	-0.085952831	0.10178047	-0.844492379	0.39839432	0.900686845	1196.614444	1274.797445	1107.95341	1217.039094	1169.731578
ENSMUSG00000033007	2.622795111	-0.069534152	1.889793313	-0.03679458	0.970648795	1	0	5.378892174	0.883535414	5.608475089	1.243072878
ENSMUSG00000102605	1.991801105	0.247083461	1.637466372	0.150893762	0.880059521	1	0.894330676	2.689446087	1.767070829	3.365085054	1.243072878
ENSMUSG00000032997	2281.566444	0.083855186	0.109632776	0.764873323	0.44434698	0.923823187	2261.762279	2142.592049	2333.417029	2126.733754	2543.327109
ENSMUSG00000026211	38185.72202	0.123336154	0.094808086	1.300903324	0.193291548	0.724633935	34700.03023	37789.40697	40261.8253	36411.34197	41766.00563
ENSMUSG00000051703	33.75952113	-0.086986323	0.436346915	-0.199351296	0.841987956	0.988436557	40.24488042	29.58390696	27.38959785	39.25932562	32.31989483
ENSMUSG00000032968	1761.255218	0.219610359	0.190855453	1.150663265	0.249870795	0.792495762	1320.032078	1887.094671	2207.955001	1653.378456	1737.815884
ENSMUSG00000082745	0.178866135	-1.182471895	4.561976478	-0.259201664	0.795479647	1	0.894330676	0	0	0	0
ENSMUSG00000026213	2803.653459	-0.103187714	0.120640078	-0.855335269	0.392365568	0.895881534	3078.286187	2771.025951	2573.738662	3054.375534	2540.840963
ENSMUSG00000082059	0	NA	NA	NA	NA	1	0	0	0	0	0
ENSMUSG00000006576	7117.823494	-0.180623914	0.094608368	-1.909174825	0.056239543	0.395765357	7271.802726	8044.133246	6573.503483	6481.153813	7218.524203
ENSMUSG00000083244	0.893032165	-2.221176911	2.643250494	-0.840320248	0.400728851	1	1.788661352	1.792964058	0.883535414	0	0
ENSMUSG00000082528	0	NA	NA	NA	NA	1	0	0	0	0	0
ENSMUSG00000082012	0	NA	NA	NA	NA	1	0	0	0	0	0
ENSMUSG00000099996	0	NA	NA	NA	NA	1	0	0	0	0	0
ENSMUSG00000101763	0	NA	NA	NA	NA	1	0	0	0	0	0
ENSMUSG00000100827	0	NA	NA	NA	NA	1	0	0	0	0	0
ENSMUSG00000100553	0	NA	NA	NA	NA	1	0	0	0	0	0
ENSMUSG00000098611	0	NA	NA	NA	NA	1	0	0	0	0	0
ENSMUSG00000100534	0	NA	NA	NA	NA	1	0	0	0	0	0
ENSMUSG00000102904	0	NA	NA	NA	NA	1	0	0	0	0	0
ENSMUSG00000089326	0	NA	NA	NA	NA	1	0	0	0	0	0
ENSMUSG00000026235	246.1124492	0.336275388	0.237833447	1.413911258	0.15738796	0.660586623	163.6625137	261.7727525	281.8477972	264.7200242	258.5591586
ENSMUSG00000099141	0	NA	NA	NA	NA	1	0	0	0	0	0
ENSMUSG00000101849	0.83068585	-0.222074661	2.887470821	-0.076909751	0.938695341	1	1.788661352	0	0	1.121695018	1.243072878
ENSMUSG00000101506	0	NA	NA	NA	NA	1	0	0	0	0	0
ENSMUSG00000065215	0	NA	NA	NA	NA	1	0	0	0	0	0
ENSMUSG00000102052	0	NA	NA	NA	NA	1	0	0	0	0	0
ENSMUSG00000004872	32.25585017	2.87284315	0.703563678	4.083273821	4.44E-05	0.001716123	6.260314732	7.171856232	29.15666867	86.37051637	32.31989483
ENSMUSG00000032908	0	NA	NA	NA	NA	1	0	0	0	0	0
ENSMUSG00000099561	0.179296406	-1.184219028	4.561838531	-0.259592491	0.795178129	1	0	0.896482029	0	0	0
ENSMUSG00000102945	0	NA	NA	NA	NA	1	0	0	0	0	0
ENSMUSG00000026245	3683.223044	-0.045953201	0.072425863	-0.634486074	0.525763652	0.946241522	3807.165688	3700.677816	3671.973182	3569.233547	3667.06499
ENSMUSG00000101798	0	NA	NA	NA	NA	1	0	0	0	0	0
ENSMUSG00000104018	3.472083189	-1.303596482	1.347942925	-0.967100652	0.333493719	1	4.47165338	6.275374203	0.883535414	4.486780071	1.243072878
ENSMUSG00000090486	7.435021798	0.902040166	0.961115024	0.93853508	0.347969498	0.872823911	2.682992028	7.171856232	13.25303122	7.851865125	6.215364391
ENSMUSG00000012187	1.549605999	2.337274124	2.654128699	0.880618233	0.378524487	1	0	0.896482029	0	5.608475089	1.243072878
ENSMUSG00000099364	195.924259	0.194107879	0.345284715	0.562167599	0.574001835	0.957324744	147.5645615	213.3627229	206.747287	282.6671445	129.2795793
ENSMUSG00000100562	1.764872778	0.623924628	1.70289219	0.36639115	0.714073223	1	0.894330676	1.792964058	2.650606243	2.243390036	1.243072878
ENSMUSG00000032883	11212.68856	0.101197629	0.121545262	0.832592132	0.405074798	0.902861846	10938.5585	10551.59348	12455.19874	12221.98891	9896.103183
ENSMUSG00000079470	675.3422213	0.348032412	0.224832069	1.54796606	0.121630468	0.590742423	507.9798239	653.5353991	854.3787457	818.837363	541.9797749
ENSMUSG00000099377	2.937272248	-1.273483361	1.420521041	-0.896490319	0.369990949	1	5.365984056	3.585928116	0.883535414	1.121695018	3.729218634
ENSMUSG00000099706	0	NA	NA	NA	NA	1	0	0	0	0	0
ENSMUSG00000047330	5.567072467	-0.472786879	1.097759205	-0.430683593	0.66669845	0.97692769	7.154645408	6.275374203	7.068283315	1.121695018	6.215364391
ENSMUSG00000101324	0	NA	NA	NA	NA	1	0	0	0	0	0
ENSMUSG00000072978	2.490759038	0.218125635	1.494059459	0.145995284	0.883925112	1	2.682992028	1.792964058	0.883535414	3.365085054	3.729218634
ENSMUSG00000050711	30.61147975	2.333385804	0.551481025	4.231126182	2.33E-05	0.000991091	6.260314732	11.65426638	53.01212486	33.65085054	48.47984225
ENSMUSG00000099562	0	NA	NA	NA	NA	1	0	0	0	0	0
ENSMUSG00000077782	0	NA	NA	NA	NA	1	0	0	0	0	0
ENSMUSG00000054702	13.52318791	1.433766538	0.70917172	2.021748044	0.043202388	0.339826055	8.94330676	4.482410145	21.20484995	16.82542527	16.15994742
ENSMUSG00000102235	0.248614576	1.221442431	4.562073162	0.267738458	0.788900645	1	0	0	0	0	1.243072878
ENSMUSG00000073643	391.0802348	-0.980605197	0.298666606	-3.283276996	0.001026078	0.022306882	756.6037519	354.1104014	262.4100181	293.8840947	288.3929077
ENSMUSG00000104497	0.403205139	-0.220697664	4.363607523	-0.050576882	0.959662684	1	0.894330676	0	0	1.121695018	0
ENSMUSG00000026248	1280.446209	-0.066358375	0.121949297	-0.54414725	0.586340148	0.960827428	1433.612074	1197.699991	1230.764832	1212.552314	1327.601834
ENSMUSG00000026249	1185.372882	1.119922981	0.204853051	5.466957774	4.58E-08	4.19E-06	866.606425	524.4419869	1432.210907	1485.124204	1618.480887
ENSMUSG00000067106	4.140840778	-0.196049607	1.102728305	-0.177785957	0.858891076	0.989752425	4.47165338	4.482410145	3.534141658	4.486780071	3.729218634
ENSMUSG00000100397	1.009982255	-0.825911237	2.323806101	-0.355413146	0.722280102	1	1.788661352	0.896482029	0	1.121695018	1.243072878
ENSMUSG00000099753	0	NA	NA	NA	NA	1	0	0	0	0	0
ENSMUSG00000096297	0.358162541	-2.182951418	4.418396999	-0.494059592	0.621264094	1	0.894330676	0.896482029	0	0	0
ENSMUSG00000102518	0	NA	NA	NA	NA	1	0	0	0	0	0
ENSMUSG00000099552	0	NA	NA	NA	NA	1	0	0	0	0	0
ENSMUSG00000043230	2.83893013	-0.955532411	1.346801854	-0.709482548	0.478025078	1	4.47165338	3.585928116	2.650606243	2.243390036	1.243072878
ENSMUSG00000101257	20.52116769	1.330508976	0.601651918	2.211426468	0.027006319	0.254822434	14.30929082	7.171856232	23.85545619	33.65085054	23.61838468
ENSMUSG00000103404	0.403635409	-0.222409735	4.362195942	-0.050985728	0.959336893	1	0	0.896482029	0	1.121695018	0
ENSMUSG00000004364	10788.15315	-0.014917409	0.091384985	-0.163236986	0.870331846	0.991508501	11508.24714	10201.06901	10258.7297	11153.01356	10819.70633
ENSMUSG00000103076	5.101886856	-1.359405544	1.261354132	-1.077735039	0.281152017	0.820599706	7.154645408	8.964820289	4.417677072	0	4.972291512
ENSMUSG00000103525	0.604187794	0.660300917	3.216839806	0.205263848	0.837365988	1	0.894330676	0	0.883535414	0	1.243072878
ENSMUSG00000101722	1.723718014	-1.323947107	1.717564391	-0.770828222	0.440808757	1	3.577322704	1.792964058	0.883535414	1.121695018	1.243072878
ENSMUSG00000090637	0	NA	NA	NA	NA	1	0	0	0	0	0
ENSMUSG00000101483	0	NA	NA	NA	NA	1	0	0	0	0	0
ENSMUSG00000110100	0	NA	NA	NA	NA	1	0	0	0	0	0
ENSMUSG00000038608	11.43168799	0.149235015	0.737131018	0.202453853	0.839561931	0.987820783	8.048976084	13.44723043	14.13656663	7.851865125	13.67380166
ENSMUSG00000103192	0	NA	NA	NA	NA	1	0	0	0	0	0
ENSMUSG00000104488	0	NA	NA	NA	NA	1	0	0	0	0	0
ENSMUSG00000102721	0	NA	NA	NA	NA	1	0	0	0	0	0
ENSMUSG00000099949	0	NA	NA	NA	NA	1	0	0	0	0	0
ENSMUSG00000099918	0	NA	NA	NA	NA	1	0	0	0	0	0
ENSMUSG00000054976	0	NA	NA	NA	NA	1	0	0	0	0	0
ENSMUSG00000104029	0	NA	NA	NA	NA	1	0	0	0	0	0
ENSMUSG00000101986	0	NA	NA	NA	NA	1	0	0	0	0	0
ENSMUSG00000087008	0.178866135	-1.182471895	4.561976478	-0.259201664	0.795479647	1	0.894330676	0	0	0	0
ENSMUSG00000100561	3.032516405	0.306853609	1.5848558	0.193616106	0.846476486	1	1.788661352	3.585928116	5.301212486	4.486780071	0
ENSMUSG00000103571	0	NA	NA	NA	NA	1	0	0	0	0	0
ENSMUSG00000098797	0	NA	NA	NA	NA	1	0	0	0	0	0
ENSMUSG00000055980	4228.354206	0.114884083	0.071118925	1.615379905	0.106228449	0.555037232	3991.397807	4064.649519	4328.439995	4458.737696	4298.546013
ENSMUSG00000022591	3.424085425	0.541738734	1.247105066	0.434397027	0.664000156	1	3.577322704	1.792964058	3.534141658	4.486780071	3.729218634
ENSMUSG00000026142	1400.12249	0.038853988	0.115699094	0.335819295	0.737007139	0.982549856	1351.333651	1404.787339	1536.468086	1280.97571	1427.047664
ENSMUSG00000104493	1.809915376	1.444570949	1.78321312	0.810094393	0.417885927	1	0.894330676	0.896482029	2.650606243	3.365085054	1.243072878
ENSMUSG00000100786	0	NA	NA	NA	NA	1	0	0	0	0	0
ENSMUSG00000096779	0	NA	NA	NA	NA	1	0	0	0	0	0
ENSMUSG00000067158	12.07221774	0.095405019	0.768716039	0.124109573	0.901228519	0.991815791	7.154645408	16.13667652	16.78717287	7.851865125	12.43072878
ENSMUSG00000079465	27.79397151	-1.003052282	0.905662283	-1.107534564	0.268062877	0.809336292	24.14692825	55.58188579	37.1084874	2.243390036	19.88916605
ENSMUSG00000065055	0	NA	NA	NA	NA	1	0	0	0	0	0
ENSMUSG00000097564	13.74309194	0.212836086	0.656722889	0.32408812	0.745871321	0.982549856	8.94330676	16.13667652	14.13656663	14.58203523	14.91687454
ENSMUSG00000026150	5320.571578	-0.064038497	0.083831632	-0.7638942	0.444930294	0.923823187	5740.708609	5184.355573	5104.184089	5295.522179	5278.08744
ENSMUSG00000101450	22.73664587	-0.788874215	0.509338552	-1.548820941	0.12142477	0.590223936	25.04125893	35.85928116	18.5542437	16.82542527	17.40302029
ENSMUSG00000026149	0	NA	NA	NA	NA	1	0	0	0	0	0
ENSMUSG00000114299	0	NA	NA	NA	NA	1	0	0	0	0	0
ENSMUSG00000099771	0	NA	NA	NA	NA	1	0	0	0	0	0
ENSMUSG00000102280	0	NA	NA	NA	NA	1	0	0	0	0	0
ENSMUSG00000100170	0	NA	NA	NA	NA	1	0	0	0	0	0
ENSMUSG00000100744	0	NA	NA	NA	NA	1	0	0	0	0	0
ENSMUSG00000093782	0	NA	NA	NA	NA	1	0	0	0	0	0
ENSMUSG00000026159	2781.155209	-0.031750693	0.082981409	-0.382624176	0.701998442	0.97804497	2845.760211	2790.748556	2844.100499	2627.009732	2798.157049
ENSMUSG00000113880	1.079730696	0.375349808	2.33902123	0.160473023	0.872508471	1	0.894330676	0.896482029	0	1.121695018	2.486145756
ENSMUSG00000113973	0	NA	NA	NA	NA	1	0	0	0	0	0
ENSMUSG00000113846	0	NA	NA	NA	NA	1	0	0	0	0	0
ENSMUSG00000113084	0	NA	NA	NA	NA	1	0	0	0	0	0
ENSMUSG00000113925	0	NA	NA	NA	NA	1	0	0	0	0	0
ENSMUSG00000114011	0	NA	NA	NA	NA	1	0	0	0	0	0
ENSMUSG00000113097	0	NA	NA	NA	NA	1	0	0	0	0	0
ENSMUSG00000101784	0.403635409	-0.222409735	4.362195942	-0.050985728	0.959336893	1	0	0.896482029	0	1.121695018	0
ENSMUSG00000038496	2.5254309	0.28885416	1.756724841	0.164427663	0.869394488	1	0.894330676	3.585928116	4.417677072	0	3.729218634
ENSMUSG00000100432	0	NA	NA	NA	NA	1	0	0	0	0	0
ENSMUSG00000100190	0	NA	NA	NA	NA	1	0	0	0	0	0
ENSMUSG00000113267	0	NA	NA	NA	NA	1	0	0	0	0	0
ENSMUSG00000104423	0	NA	NA	NA	NA	1	0	0	0	0	0
ENSMUSG00000101315	0	NA	NA	NA	NA	1	0	0	0	0	0
ENSMUSG00000099691	0	NA	NA	NA	NA	1	0	0	0	0	0
ENSMUSG00000026166	0.579912222	0.602177515	3.24090894	0.185805132	0.85259758	1	0.894330676	0	0.883535414	1.121695018	0
ENSMUSG00000101173	0	NA	NA	NA	NA	1	0	0	0	0	0
ENSMUSG00000053161	0.35773227	-2.181374653	4.446697152	-0.490560652	0.623737222	1	1.788661352	0	0	0	0
ENSMUSG00000101896	0	NA	NA	NA	NA	1	0	0	0	0	0
ENSMUSG00000084443	0	NA	NA	NA	NA	1	0	0	0	0	0
ENSMUSG00000026163	1.298826627	-2.806139025	2.332266328	-1.203181211	0.228906204	1	2.682992028	2.689446087	0	1.121695018	0
ENSMUSG00000079140	8.525913599	-0.606794635	0.795900947	-0.762399691	0.445821491	0.923834379	8.94330676	12.55074841	7.068283315	7.851865125	6.215364391
ENSMUSG00000104374	0	NA	NA	NA	NA	1	0	0	0	0	0
ENSMUSG00000104219	0	NA	NA	NA	NA	1	0	0	0	0	0
ENSMUSG00000100580	0.224339004	1.221442431	4.562073162	0.267738458	0.788900645	1	0	0	0	1.121695018	0
ENSMUSG00000094946	0	NA	NA	NA	NA	1	0	0	0	0	0
ENSMUSG00000077736	0	NA	NA	NA	NA	1	0	0	0	0	0
ENSMUSG00000045658	47.56304381	-0.730656746	0.497228743	-1.469457982	0.141708611	0.632190643	47.39952583	77.99393652	56.54626652	23.55559537	32.31989483
ENSMUSG00000102750	0	NA	NA	NA	NA	1	0	0	0	0	0
ENSMUSG00000101934	0	NA	NA	NA	NA	1	0	0	0	0	0
ENSMUSG00000098851	0	NA	NA	NA	NA	1	0	0	0	0	0
ENSMUSG00000036766	321.838586	-0.027391545	0.28859342	-0.094913964	0.924383165	0.992212546	216.4280236	434.793784	346.3458824	298.3708747	313.2543653
ENSMUSG00000104396	0.179296406	-1.184219028	4.561838531	-0.259592491	0.795178129	1	0	0.896482029	0	0	0
ENSMUSG00000102481	0	NA	NA	NA	NA	1	0	0	0	0	0
ENSMUSG00000093254	0	NA	NA	NA	NA	1	0	0	0	0	0
ENSMUSG00000026219	19701.71456	-0.021638487	0.067221999	-0.321895912	0.74753155	0.982549856	19893.49156	19863.35232	18954.48524	19664.43536	20132.80833
ENSMUSG00000103505	2.190194437	1.047083892	1.57357023	0.66541923	0.505782388	1	0.894330676	1.792964058	3.534141658	2.243390036	2.486145756
ENSMUSG00000104503	1.297097845	-1.705240651	2.156943226	-0.790582075	0.42918791	1	0.894330676	3.585928116	0.883535414	1.121695018	0
ENSMUSG00000073633	190.4232058	-0.126180159	0.225073749	-0.560616949	0.575058695	0.957324744	218.2166849	181.9858519	157.2693038	178.3495078	216.2946808
ENSMUSG00000026220	0.178866135	-1.182471895	4.561976478	-0.259201664	0.795479647	1	0.894330676	0	0	0	0
ENSMUSG00000096802	0	NA	NA	NA	NA	1	0	0	0	0	0
ENSMUSG00000099693	0	NA	NA	NA	NA	1	0	0	0	0	0
ENSMUSG00000052477	0	NA	NA	NA	NA	1	0	0	0	0	0
ENSMUSG00000064281	18.95448152	-0.037635057	0.550264224	-0.06839452	0.945471584	0.993961277	16.99228284	21.51556869	17.67070829	22.43390036	16.15994742
ENSMUSG00000098842	0	NA	NA	NA	NA	1	0	0	0	0	0
ENSMUSG00000061852	0	NA	NA	NA	NA	1	0	0	0	0	0
ENSMUSG00000089976	0	NA	NA	NA	NA	1	0	0	0	0	0
ENSMUSG00000101279	0	NA	NA	NA	NA	1	0	0	0	0	0
ENSMUSG00000089844	0	NA	NA	NA	NA	1	0	0	0	0	0
ENSMUSG00000073631	0	NA	NA	NA	NA	1	0	0	0	0	0
ENSMUSG00000072109	0	NA	NA	NA	NA	1	0	0	0	0	0
ENSMUSG00000090128	0	NA	NA	NA	NA	1	0	0	0	0	0
ENSMUSG00000091199	0	NA	NA	NA	NA	1	0	0	0	0	0
ENSMUSG00000089716	0	NA	NA	NA	NA	1	0	0	0	0	0
ENSMUSG00000079457	0	NA	NA	NA	NA	1	0	0	0	0	0
ENSMUSG00000090252	0	NA	NA	NA	NA	1	0	0	0	0	0
ENSMUSG00000079455	0	NA	NA	NA	NA	1	0	0	0	0	0
ENSMUSG00000089652	1.699872713	-1.352037818	1.867426813	-0.724011141	0.469058895	1	2.682992028	2.689446087	0.883535414	2.243390036	0
ENSMUSG00000089937	0.176707083	1.221442431	4.562073162	0.267738458	0.788900645	1	0	0	0.883535414	0	0
ENSMUSG00000096292	0	NA	NA	NA	NA	1	0	0	0	0	0
ENSMUSG00000101751	0	NA	NA	NA	NA	1	0	0	0	0	0
ENSMUSG00000089714	20.59705783	-2.307703881	0.683279177	-3.377395301	0.000731758	0.01690664	53.65984056	25.10149681	6.184747901	5.608475089	12.43072878
ENSMUSG00000090186	0	NA	NA	NA	NA	1	0	0	0	0	0
ENSMUSG00000094127	0	NA	NA	NA	NA	1	0	0	0	0	0
ENSMUSG00000070034	2.222237977	-0.528073952	1.665343488	-0.317096116	0.751170672	1	0.894330676	4.482410145	0.883535414	1.121695018	3.729218634
ENSMUSG00000090103	0	NA	NA	NA	NA	1	0	0	0	0	0
ENSMUSG00000070031	1.296667574	-1.702505541	2.080421615	-0.818346401	0.413159418	1	1.788661352	2.689446087	0.883535414	1.121695018	0
ENSMUSG00000073628	0	NA	NA	NA	NA	1	0	0	0	0	0
ENSMUSG00000090246	1.617189643	-0.959483364	1.95458115	-0.490889501	0.623504603	1	1.788661352	2.689446087	0	1.121695018	2.486145756
ENSMUSG00000026222	7.577906071	-0.818616577	0.926108201	-0.883931894	0.376732979	0.88759793	9.837637436	10.75778435	8.835354144	2.243390036	6.215364391
ENSMUSG00000064414	0	NA	NA	NA	NA	1	0	0	0	0	0
ENSMUSG00000052760	1.100927992	1.758935956	2.802793005	0.627565415	0.530288671	1	0	0.896482029	0	3.365085054	1.243072878
ENSMUSG00000098634	0	NA	NA	NA	NA	1	0	0	0	0	0
ENSMUSG00000094834	0	NA	NA	NA	NA	1	0	0	0	0	0
ENSMUSG00000100217	0.224339004	1.221442431	4.562073162	0.267738458	0.788900645	1	0	0	0	1.121695018	0
ENSMUSG00000092932	0	NA	NA	NA	NA	1	0	0	0	0	0
ENSMUSG00000036707	9313.792326	-0.12940436	0.090305603	-1.43296048	0.151869132	0.649993258	10134.55522	9502.709507	8800.012727	8510.3001	9621.384077
ENSMUSG00000026223	1973.544649	0.322328605	0.116406658	2.768987703	0.005623076	0.086572853	1835.166547	1595.738012	2093.978932	2014.564252	2328.275501
ENSMUSG00000026224	0.427910981	-0.222390988	4.277143216	-0.051995217	0.958532505	1	0	0.896482029	0	0	1.243072878
ENSMUSG00000099767	0	NA	NA	NA	NA	1	0	0	0	0	0
ENSMUSG00000049608	0	NA	NA	NA	NA	1	0	0	0	0	0
ENSMUSG00000100108	0	NA	NA	NA	NA	1	0	0	0	0	0
ENSMUSG00000099342	13.91464006	0.070359601	0.650910454	0.108094133	0.913921022	0.991815791	12.52062946	14.34371246	10.60242497	13.46034021	18.64609317
ENSMUSG00000026226	0	NA	NA	NA	NA	1	0	0	0	0	0
ENSMUSG00000026227	0.580342492	0.600845497	3.240385578	0.185424075	0.852896427	1	0	0.896482029	0.883535414	1.121695018	0
ENSMUSG00000026229	12613.38051	-0.027810601	0.06924407	-0.401631519	0.68795523	0.97804497	13041.12992	12478.13336	12449.89752	12842.28626	12255.45551
ENSMUSG00000077274	0.890442842	-1.095889522	2.723575657	-0.40237161	0.68741056	1	1.788661352	0.896482029	1.767070829	0	0
ENSMUSG00000026228	36.8708615	0.944060232	0.502975159	1.876952	0.060524673	0.410103757	22.3582669	25.10149681	39.75909365	67.30170107	29.83374907
ENSMUSG00000103272	2.802946313	-2.965029633	1.809349797	-1.638726596	0.101270213	1	1.788661352	9.861302318	0	1.121695018	1.243072878
ENSMUSG00000094638	0.176707083	1.221442431	4.562073162	0.267738458	0.788900645	1	0	0	0.883535414	0	0
ENSMUSG00000062590	402.9585924	-0.016938197	0.137692706	-0.12301448	0.902095631	0.991815791	413.1807723	398.0380209	395.8238656	381.3763061	426.3739972
ENSMUSG00000087538	0.224339004	1.221442431	4.562073162	0.267738458	0.788900645	1	0	0	0	1.121695018	0
ENSMUSG00000079445	1.45650121	1.018962566	1.940767948	0.525030603	0.599561917	1	0.894330676	0.896482029	0.883535414	3.365085054	1.243072878
ENSMUSG00000099644	0	NA	NA	NA	NA	1	0	0	0	0	0
ENSMUSG00000091806	0	NA	NA	NA	NA	1	0	0	0	0	0
ENSMUSG00000101853	0	NA	NA	NA	NA	1	0	0	0	0	0
ENSMUSG00000026234	20430.8256	0.022703304	0.082472501	0.275283319	0.783098579	0.984107938	20169.83973	20308.0074	21048.46418	21454.66061	19173.15607
ENSMUSG00000064837	0	NA	NA	NA	NA	1	0	0	0	0	0
ENSMUSG00000104627	0	NA	NA	NA	NA	1	0	0	0	0	0
ENSMUSG00000064696	0	NA	NA	NA	NA	1	0	0	0	0	0
ENSMUSG00000064823	0	NA	NA	NA	NA	1	0	0	0	0	0
ENSMUSG00000073627	64.09475739	0.11689999	0.314522312	0.371674715	0.710135053	0.979126603	67.0748007	54.68540377	58.31333735	69.54509111	70.85515405
ENSMUSG00000110510	0.355573218	-0.220691621	4.555051106	-0.048449867	0.961357718	1	0.894330676	0	0.883535414	0	0
ENSMUSG00000026237	1.633208293	1.247658702	1.839788502	0.678153332	0.497674479	1	0.894330676	0.896482029	1.767070829	3.365085054	1.243072878
ENSMUSG00000036574	0	NA	NA	NA	NA	1	0	0	0	0	0
ENSMUSG00000101328	0.427910981	-0.222390988	4.277143216	-0.051995217	0.958532505	1	0	0.896482029	0	0	1.243072878
ENSMUSG00000026238	2420.810201	0.205123057	0.103059643	1.990333468	0.046554214	0.353851882	2198.264801	2238.515626	2758.397564	2561.951421	2346.921594
ENSMUSG00000026239	1153.712087	-0.067686901	0.13223226	-0.511878879	0.608735781	0.963431576	1287.836173	1083.846773	1072.611993	1082.435692	1241.829805
ENSMUSG00000102927	0.828957068	1.264966869	2.603345148	0.485900561	0.62703767	1	0	0.896482029	0.883535414	1.121695018	1.243072878
ENSMUSG00000026240	1022.281433	0.021885328	0.11382344	0.192274354	0.847527306	0.989005435	1018.64264	1005.852836	943.6158226	1043.176367	1100.119497
ENSMUSG00000084468	0	NA	NA	NA	NA	1	0	0	0	0	0
ENSMUSG00000103609	0	NA	NA	NA	NA	1	0	0	0	0	0
ENSMUSG00000026241	0.754460252	2.954970144	3.517987486	0.839960391	0.400930595	1	0	0	2.650606243	1.121695018	0
ENSMUSG00000053333	1273.088712	-0.220512532	0.099711614	-2.211502987	0.027001025	0.254822434	1350.439321	1433.474764	1233.415438	1218.160789	1129.953246
ENSMUSG00000100225	0	NA	NA	NA	NA	1	0	0	0	0	0
ENSMUSG00000100768	0.35773227	-2.181374653	4.446697152	-0.490560652	0.623737222	1	1.788661352	0	0	0	0
ENSMUSG00000104121	0.176707083	1.221442431	4.562073162	0.267738458	0.788900645	1	0	0	0.883535414	0	0
ENSMUSG00000102383	0	NA	NA	NA	NA	1	0	0	0	0	0
ENSMUSG00000104400	0	NA	NA	NA	NA	1	0	0	0	0	0
ENSMUSG00000102293	0.179296406	-1.184219028	4.561838531	-0.259592491	0.795178129	1	0	0.896482029	0	0	0
ENSMUSG00000102649	0.607207387	-1.222688934	3.764279625	-0.324813525	0.745322208	1	0	1.792964058	0	0	1.243072878
ENSMUSG00000084106	80.73608283	-0.069566659	0.290892921	-0.239148682	0.810990294	0.985926729	86.75007557	79.78690058	92.77121851	67.30170107	77.07051844
ENSMUSG00000102571	0.627974413	0.728920566	3.845540866	0.189549557	0.849662119	1	0	0.896482029	0	2.243390036	0
ENSMUSG00000099401	0	NA	NA	NA	NA	1	0	0	0	0	0
ENSMUSG00000102956	0.248614576	1.221442431	4.562073162	0.267738458	0.788900645	1	0	0	0	0	1.243072878
ENSMUSG00000103984	1.742756258	-0.049663797	1.863421893	-0.026651934	0.978737351	1	1.788661352	1.792964058	1.767070829	3.365085054	0
ENSMUSG00000101940	5.770155492	-0.554580823	0.96664547	-0.57371688	0.566159404	0.956214047	6.260314732	8.068338261	6.184747901	3.365085054	4.972291512
ENSMUSG00000101625	0.248614576	1.221442431	4.562073162	0.267738458	0.788900645	1	0	0	0	0	1.243072878
ENSMUSG00000026246	0	NA	NA	NA	NA	1	0	0	0	0	0
ENSMUSG00000079440	68.46406434	0.678104147	0.445506475	1.522097175	0.127984734	0.603452994	39.35054974	60.96077797	52.12858945	71.78848114	118.0919234
ENSMUSG00000100940	0	NA	NA	NA	NA	1	0	0	0	0	0
ENSMUSG00000036500	4.614719325	1.851485689	1.215437366	1.523308186	0.12768162	0.60315148	0.894330676	2.689446087	5.301212486	6.730170107	7.458437269
ENSMUSG00000099839	0.355573218	-0.220691621	4.555051106	-0.048449867	0.961357718	1	0.894330676	0	0.883535414	0	0
ENSMUSG00000026247	15.13945687	0.422779564	0.682829455	0.619158359	0.535812041	0.947716882	7.154645408	17.92964058	15.02010204	15.70373025	19.88916605
ENSMUSG00000036480	18.22431603	0.535109259	0.602692846	0.887863962	0.374613932	0.886726184	15.20362149	13.44723043	15.90363746	29.16407046	17.40302029
ENSMUSG00000026251	24682.84889	0.021451177	0.060758115	0.353058633	0.724044485	0.981048305	24442.05737	24482.92421	24441.24017	24910.60296	25137.41974
ENSMUSG00000026253	29743.51379	0.084840334	0.095539595	0.888012284	0.374534144	0.886726184	28284.99629	29114.15037	27677.63039	32437.17653	31203.61539
ENSMUSG00000026254	8435.857268	-0.060419976	0.071403981	-0.846170973	0.397457372	0.900371482	8844.930385	8452.032569	8144.42945	8536.099086	8201.79485
ENSMUSG00000088318	0.178866135	-1.182471895	4.561976478	-0.259201664	0.795479647	1	0.894330676	0	0	0	0
ENSMUSG00000026255	7.009641952	-1.577022286	1.067146508	-1.477793606	0.13946303	0.62816443	6.260314732	17.03315855	4.417677072	1.121695018	6.215364391
ENSMUSG00000089821	0	NA	NA	NA	NA	1	0	0	0	0	0
ENSMUSG00000048000	3864.719324	0.028939961	0.081559728	0.354831502	0.722715827	0.980448211	3785.701751	3851.286796	3873.419257	4085.213255	3727.975561
ENSMUSG00000095281	0	NA	NA	NA	NA	1	0	0	0	0	0
ENSMUSG00000079436	0.178866135	-1.182471895	4.561976478	-0.259201664	0.795479647	1	0.894330676	0	0	0	0
ENSMUSG00000089613	0	NA	NA	NA	NA	1	0	0	0	0	0
ENSMUSG00000026258	0.179296406	-1.184219028	4.561838531	-0.259592491	0.795178129	1	0	0.896482029	0	0	0
ENSMUSG00000026259	30.7654198	-0.10199874	0.54448239	-0.187331569	0.851400673	0.989152993	23.25259757	41.23817333	41.52616448	29.16407046	18.64609317
ENSMUSG00000079434	23.72496681	-0.092169529	0.540542583	-0.170512984	0.864606724	0.99086007	21.46393622	27.7909429	19.43777912	32.52915552	17.40302029
ENSMUSG00000091123	0	NA	NA	NA	NA	1	0	0	0	0	0
ENSMUSG00000090994	1.008253474	0.264102643	2.351855875	0.11229542	0.910589173	1	0	1.792964058	0.883535414	1.121695018	1.243072878
ENSMUSG00000026288	33.33053519	-0.772637634	0.427910306	-1.805606508	0.070979825	0.446216847	40.24488042	48.41002956	22.97192077	31.4074605	23.61838468
ENSMUSG00000026289	1861.873165	-0.016606515	0.093522838	-0.17756641	0.859063506	0.989752425	1869.151113	1879.026333	1785.625072	1800.320504	1975.242803
ENSMUSG00000087968	2.015216135	0.265076086	1.594978532	0.16619414	0.868004171	1	2.682992028	0.896482029	1.767070829	2.243390036	2.486145756
ENSMUSG00000089281	0.248614576	1.221442431	4.562073162	0.267738458	0.788900645	1	0	0	0	0	1.243072878
ENSMUSG00000056055	18.89570818	0.359331696	0.542023784	0.662944519	0.507366088	0.942244283	15.20362149	17.03315855	18.5542437	21.31220534	22.37531181
ENSMUSG00000070738	6965.814462	-0.025658209	0.080360862	-0.319287373	0.749508607	0.982549856	7160.905722	6919.048299	6923.383507	6579.862975	7245.871807
ENSMUSG00000101942	37.072013	0.474459076	0.399612715	1.187297245	0.235110394	0.777283357	27.72425095	32.27335304	37.1084874	45.98949573	42.26447786
ENSMUSG00000103996	0	NA	NA	NA	NA	1	0	0	0	0	0
ENSMUSG00000103591	1.588595966	0.385827361	1.994457662	0.193449762	0.846606747	1	0	2.689446087	1.767070829	2.243390036	1.243072878
ENSMUSG00000005501	3006.23892	-0.022161369	0.090196927	-0.245699824	0.805914608	0.985926729	3171.296577	2895.636954	2905.064442	2936.597557	3122.59907
ENSMUSG00000095942	0	NA	NA	NA	NA	1	0	0	0	0	0
ENSMUSG00000084021	0.224339004	1.221442431	4.562073162	0.267738458	0.788900645	1	0	0	0	1.121695018	0
ENSMUSG00000083478	0	NA	NA	NA	NA	1	0	0	0	0	0
ENSMUSG00000090165	0	NA	NA	NA	NA	1	0	0	0	0	0
ENSMUSG00000092220	0	NA	NA	NA	NA	1	0	0	0	0	0
ENSMUSG00000090175	0	NA	NA	NA	NA	1	0	0	0	0	0
ENSMUSG00000089675	0	NA	NA	NA	NA	1	0	0	0	0	0
ENSMUSG00000090124	13.3477077	-0.494811814	0.733660179	-0.674442784	0.50002985	0.941987916	13.41496014	18.82612261	11.48596039	5.608475089	17.40302029
ENSMUSG00000082837	0	NA	NA	NA	NA	1	0	0	0	0	0
ENSMUSG00000090145	0.403205139	-0.220697664	4.363607523	-0.050576882	0.959662684	1	0.894330676	0	0	1.121695018	0
ENSMUSG00000084195	0	NA	NA	NA	NA	1	0	0	0	0	0
ENSMUSG00000081261	0	NA	NA	NA	NA	1	0	0	0	0	0
ENSMUSG00000054545	0.534869624	-1.221183764	3.199778728	-0.381646316	0.702723725	1	0.894330676	0.896482029	0.883535414	0	0
ENSMUSG00000081602	0	NA	NA	NA	NA	1	0	0	0	0	0
ENSMUSG00000082513	0	NA	NA	NA	NA	1	0	0	0	0	0
ENSMUSG00000082677	0	NA	NA	NA	NA	1	0	0	0	0	0
ENSMUSG00000089943	0	NA	NA	NA	NA	1	0	0	0	0	0
ENSMUSG00000081488	0	NA	NA	NA	NA	1	0	0	0	0	0
ENSMUSG00000083277	0	NA	NA	NA	NA	1	0	0	0	0	0
ENSMUSG00000090171	0	NA	NA	NA	NA	1	0	0	0	0	0
ENSMUSG00000081984	90.97710671	0.327667586	0.290185579	1.129165646	0.258827963	0.801777672	84.96141422	72.61504434	83.93586437	118.8996719	94.47353874
ENSMUSG00000089960	0	NA	NA	NA	NA	1	0	0	0	0	0
ENSMUSG00000079429	78.05698344	0.113639085	0.428339363	0.265301523	0.790777192	0.984626716	91.22172895	57.37484985	55.66273111	118.8996719	67.12593542
ENSMUSG00000044783	2405.011534	0.041704144	0.368075904	0.113303108	0.909790254	0.991815791	2741.123522	1985.707694	2122.252065	3310.121998	1865.85239
ENSMUSG00000036251	0.403205139	-0.220697664	4.363607523	-0.050576882	0.959662684	1	0.894330676	0	0	1.121695018	0
ENSMUSG00000085420	0	NA	NA	NA	NA	1	0	0	0	0	0
ENSMUSG00000026295	0	NA	NA	NA	NA	1	0	0	0	0	0
ENSMUSG00000099553	0	NA	NA	NA	NA	1	0	0	0	0	0
ENSMUSG00000100908	0	NA	NA	NA	NA	1	0	0	0	0	0
ENSMUSG00000062310	4.835968563	-0.914626613	1.059556494	-0.863216467	0.388018462	0.893923274	7.154645408	6.275374203	3.534141658	2.243390036	4.972291512
ENSMUSG00000100798	4.771834784	-0.310361472	1.108482184	-0.279987786	0.779486876	0.983075829	3.577322704	7.171856232	2.650606243	6.730170107	3.729218634
ENSMUSG00000104057	0	NA	NA	NA	NA	1	0	0	0	0	0
ENSMUSG00000100367	0	NA	NA	NA	NA	1	0	0	0	0	0
ENSMUSG00000049866	598.9950042	0.565653475	0.216432997	2.613526976	0.008961301	0.120493638	405.1317962	525.338469	703.2941898	826.6892281	534.5213376
ENSMUSG00000101736	0	NA	NA	NA	NA	1	0	0	0	0	0
ENSMUSG00000097398	0	NA	NA	NA	NA	1	0	0	0	0	0
ENSMUSG00000099848	0	NA	NA	NA	NA	1	0	0	0	0	0
ENSMUSG00000101333	0	NA	NA	NA	NA	1	0	0	0	0	0
ENSMUSG00000099378	0	NA	NA	NA	NA	1	0	0	0	0	0
ENSMUSG00000099544	0	NA	NA	NA	NA	1	0	0	0	0	0
ENSMUSG00000036206	3189.280036	-0.040277548	0.160743242	-0.250570706	0.802146033	0.985869909	3195.443505	3289.192564	2981.048488	2648.321937	3832.393683
ENSMUSG00000102700	0.983547631	0.229960335	2.357570477	0.097541235	0.92229659	1	0.894330676	0.896482029	0.883535414	2.243390036	0
ENSMUSG00000102083	0.358162541	-2.182951418	4.418396999	-0.494059592	0.621264094	1	0.894330676	0.896482029	0	0	0
ENSMUSG00000101288	0	NA	NA	NA	NA	1	0	0	0	0	0
ENSMUSG00000099938	0	NA	NA	NA	NA	1	0	0	0	0	0
ENSMUSG00000055013	3109.074725	0.035241232	0.091058601	0.38701706	0.698743578	0.97804497	3118.531067	3008.593689	3055.265463	3357.233188	3005.750219
ENSMUSG00000104114	0.358592812	-2.184525737	4.446441584	-0.491297523	0.623216031	1	0	1.792964058	0	0	0
ENSMUSG00000088371	0	NA	NA	NA	NA	1	0	0	0	0	0
ENSMUSG00000101662	0	NA	NA	NA	NA	1	0	0	0	0	0
ENSMUSG00000102009	0.353414166	1.886462251	4.543766448	0.415175884	0.678013152	1	0	0	1.767070829	0	0
ENSMUSG00000088775	0	NA	NA	NA	NA	1	0	0	0	0	0
ENSMUSG00000103252	0.179296406	-1.184219028	4.561838531	-0.259592491	0.795178129	1	0	0.896482029	0	0	0
ENSMUSG00000034486	0.176707083	1.221442431	4.562073162	0.267738458	0.788900645	1	0	0	0.883535414	0	0
ENSMUSG00000092627	0.534439353	-1.219648274	3.928524689	-0.310459618	0.756211464	1	1.788661352	0	0.883535414	0	0
ENSMUSG00000067081	14.38662356	-0.120555177	0.680183689	-0.177239148	0.859320547	0.989752425	12.52062946	17.92964058	20.32131453	11.21695018	9.944583025
ENSMUSG00000026301	0.176707083	1.221442431	4.562073162	0.267738458	0.788900645	1	0	0	0.883535414	0	0
ENSMUSG00000100850	0	NA	NA	NA	NA	1	0	0	0	0	0
ENSMUSG00000044337	136.3510432	0.709621708	0.236986362	2.994356724	0.002750242	0.049627671	100.1650357	97.71654116	181.1247599	166.0108626	136.7380166
ENSMUSG00000104087	0	NA	NA	NA	NA	1	0	0	0	0	0
ENSMUSG00000101951	0.176707083	1.221442431	4.562073162	0.267738458	0.788900645	1	0	0	0.883535414	0	0
ENSMUSG00000101028	7.416805097	-0.075870334	0.908225079	-0.083536929	0.933424615	0.992990253	4.47165338	10.75778435	5.301212486	7.851865125	8.701510147
ENSMUSG00000098368	0	NA	NA	NA	NA	1	0	0	0	0	0
ENSMUSG00000101997	0.986567225	-0.858954586	3.286328144	-0.26137213	0.793805547	1	0	2.689446087	0	2.243390036	0
ENSMUSG00000103292	38.07928142	-0.649845946	0.529331559	-1.227672779	0.219569829	0.758295793	35.77322704	61.85726	36.22495199	40.38102064	16.15994742
ENSMUSG00000034432	3527.765351	0.007146352	0.078284982	0.09128637	0.927265048	0.992990253	3552.281445	3482.832682	3541.209941	3658.969148	3403.53354
ENSMUSG00000056128	0.355573218	-0.220691621	4.555051106	-0.048449867	0.961357718	1	0.894330676	0	0.883535414	0	0
ENSMUSG00000048126	3406.602305	-0.052871598	0.975741209	-0.054186087	0.956786905	0.995466266	2664.211084	4299.527811	6296.956898	842.3929584	2929.922774
ENSMUSG00000103061	0.425321658	2.10366868	4.254005913	0.494514752	0.62094269	1	0	0	0.883535414	0	1.243072878
ENSMUSG00000103978	0	NA	NA	NA	NA	1	0	0	0	0	0
ENSMUSG00000026303	55.95067391	-1.227014778	0.632187038	-1.940904678	0.052269841	0.380854564	84.96141422	85.16579275	30.04020409	11.21695018	68.3690083
ENSMUSG00000090550	0	NA	NA	NA	NA	1	0	0	0	0	0
ENSMUSG00000026304	0	NA	NA	NA	NA	1	0	0	0	0	0
ENSMUSG00000100791	0	NA	NA	NA	NA	1	0	0	0	0	0
ENSMUSG00000026305	9617.246446	0.04401774	0.087524239	0.502920573	0.615020116	0.964670198	9318.925643	9564.566767	9494.471563	10459.80604	9248.462213
ENSMUSG00000070732	1.668748396	0.520079352	2.387314459	0.217851213	0.82754504	1	2.682992028	0	4.417677072	0	1.243072878
ENSMUSG00000100018	1.074982321	3.439094621	2.614689657	1.315297443	0.188409957	1	0	0	1.767070829	1.121695018	2.486145756
ENSMUSG00000034353	545.3463449	-0.098967527	0.239481854	-0.413256895	0.679418408	0.97804497	727.0908396	408.7958052	543.3742798	498.0325879	549.4382121
ENSMUSG00000034343	3416.230263	-0.051381615	0.090140191	-0.570018923	0.568664863	0.95645783	3649.763489	3328.637773	3351.249827	3236.090126	3515.410099
ENSMUSG00000083064	24.09982499	-0.150397761	0.500470262	-0.300512882	0.763785972	0.982670829	25.9355896	25.10149681	19.43777912	20.19051032	29.83374907
ENSMUSG00000097285	0	NA	NA	NA	NA	1	0	0	0	0	0
ENSMUSG00000026307	713.6681451	-0.126939295	0.140422591	-0.90398058	0.366005699	0.883166653	767.33572	735.1152637	666.1857024	620.2973449	779.4066946
ENSMUSG00000090322	0.425321658	2.10366868	4.254005913	0.494514752	0.62094269	1	0	0	0.883535414	0	1.243072878
ENSMUSG00000049515	17.29483286	-0.444551223	0.561163384	-0.792195705	0.428246573	0.914801498	18.7809442	22.41205072	15.90363746	15.70373025	13.67380166
ENSMUSG00000026308	11544.71016	-0.171500642	0.084353305	-2.033122961	0.042040102	0.335409848	11693.37359	13061.74316	11290.69906	10961.20371	10716.53128
ENSMUSG00000047443	307.291122	1.00321141	0.201562874	4.977163646	6.45E-07	4.31E-05	197.6470794	186.468262	440.8841718	398.2017313	313.2543653
ENSMUSG00000026309	6660.760806	-0.17644838	0.111412703	-1.583736646	0.113253662	0.571219649	6816.588412	7491.900316	6040.731628	5911.332744	7043.250927
ENSMUSG00000100253	6.420317091	-0.783022948	1.398600559	-0.559861744	0.575573745	0.957584955	5.365984056	11.65426638	2.650606243	0	12.43072878
ENSMUSG00000067071	18060.67204	-0.016790983	0.147339108	-0.113961479	0.90926833	0.991815791	17829.37636	18542.83429	15942.51302	16309.44556	21679.19099
ENSMUSG00000055866	564.6854584	-0.373090516	0.2101646	-1.77523006	0.075859908	0.461587803	522.2891148	786.2147394	547.7919569	436.3393619	530.792119
ENSMUSG00000101911	0	NA	NA	NA	NA	1	0	0	0	0	0
ENSMUSG00000100151	0.224339004	1.221442431	4.562073162	0.267738458	0.788900645	1	0	0	0	1.121695018	0
ENSMUSG00000101958	1.363826692	0.049577183	1.860645768	0.026645148	0.978742763	1	0.894330676	1.792964058	1.767070829	1.121695018	1.243072878
ENSMUSG00000034292	628.5859952	-0.155662978	0.12595292	-1.235882244	0.216502338	0.754822648	651.0727321	687.6017162	587.5510506	565.334289	651.3701881
ENSMUSG00000026311	1355.06742	-0.080694203	0.089102619	-0.905632216	0.365130551	0.883166653	1411.253807	1389.547145	1294.379382	1320.235036	1359.921729
ENSMUSG00000101705	0	NA	NA	NA	NA	1	0	0	0	0	0
ENSMUSG00000100980	0.711576707	-0.52088324	2.964456483	-0.175709525	0.860522152	1	0.894330676	0.896482029	1.767070829	0	0
ENSMUSG00000007805	22.72224225	-0.00419974	0.764482773	-0.00549357	0.995616787	0.999370563	19.67527487	25.99797884	36.22495199	5.608475089	26.10453044
ENSMUSG00000101414	0.35773227	-2.181374653	4.446697152	-0.490560652	0.623737222	1	1.788661352	0	0	0	0
ENSMUSG00000102745	0	NA	NA	NA	NA	1	0	0	0	0	0
ENSMUSG00000026313	2367.960231	0.014680133	0.116587358	0.125915308	0.899798965	0.991815791	2184.849841	2521.803947	2253.898842	2594.480576	2284.76795
ENSMUSG00000103101	0	NA	NA	NA	NA	1	0	0	0	0	0
ENSMUSG00000096941	0.579912222	0.602177515	3.24090894	0.185805132	0.85259758	1	0.894330676	0	0.883535414	1.121695018	0
ENSMUSG00000102565	0	NA	NA	NA	NA	1	0	0	0	0	0
ENSMUSG00000101265	0	NA	NA	NA	NA	1	0	0	0	0	0
ENSMUSG00000101522	0.176707083	1.221442431	4.562073162	0.267738458	0.788900645	1	0	0	0.883535414	0	0
ENSMUSG00000026260	11900.88088	-0.058110733	0.069857796	-0.831843212	0.405497449	0.903240526	12398.10616	11979.68935	11407.32574	11646.55937	12072.72379
ENSMUSG00000098288	0	NA	NA	NA	NA	1	0	0	0	0	0
ENSMUSG00000067064	0	NA	NA	NA	NA	1	0	0	0	0	0
ENSMUSG00000057464	0	NA	NA	NA	NA	1	0	0	0	0	0
ENSMUSG00000042849	0	NA	NA	NA	NA	1	0	0	0	0	0
ENSMUSG00000058904	0	NA	NA	NA	NA	1	0	0	0	0	0
ENSMUSG00000097001	0	NA	NA	NA	NA	1	0	0	0	0	0
ENSMUSG00000099363	0	NA	NA	NA	NA	1	0	0	0	0	0
ENSMUSG00000046300	0	NA	NA	NA	NA	1	0	0	0	0	0
ENSMUSG00000107778	0	NA	NA	NA	NA	1	0	0	0	0	0
ENSMUSG00000062497	0	NA	NA	NA	NA	1	0	0	0	0	0
ENSMUSG00000108131	0	NA	NA	NA	NA	1	0	0	0	0	0
ENSMUSG00000063583	0	NA	NA	NA	NA	1	0	0	0	0	0
ENSMUSG00000061616	0	NA	NA	NA	NA	1	0	0	0	0	0
ENSMUSG00000073616	1653.135575	0.228410636	0.135329095	1.687816179	0.091446521	0.51091013	1622.315846	1376.099914	1803.295781	1911.36831	1552.598025
ENSMUSG00000044055	24.05158821	0.215992554	0.535745252	0.403162796	0.686828467	0.97804497	25.04125893	18.82612261	22.97192077	34.77254555	18.64609317
ENSMUSG00000100546	18.75103265	0.347777251	0.539732272	0.644351411	0.519347585	0.945994212	16.99228284	15.24019449	20.32131453	21.31220534	19.88916605
ENSMUSG00000099665	0.604187794	0.660300917	3.216839806	0.205263848	0.837365988	1	0.894330676	0	0.883535414	0	1.243072878
ENSMUSG00000100781	0.537458947	-2.768439441	3.776245245	-0.73311961	0.463485481	1	0.894330676	1.792964058	0	0	0
ENSMUSG00000034220	48805.22309	0.097222125	0.129820989	0.748893731	0.453921259	0.928829064	52275.41667	41415.67677	46706.33261	54992.21994	48636.46943
ENSMUSG00000101995	0	NA	NA	NA	NA	1	0	0	0	0	0
ENSMUSG00000065470	0	NA	NA	NA	NA	1	0	0	0	0	0
ENSMUSG00000034212	117.9808127	-0.048149461	0.340986224	-0.14120647	0.887706835	0.991815791	118.9459799	121.9215559	110.4419268	161.5240826	77.07051844
ENSMUSG00000047067	767.756198	0.134150943	0.165048196	0.812798603	0.416333537	0.90763778	809.3692617	640.9846507	728.9167169	907.4512694	752.0590913
ENSMUSG00000097251	20.19841115	-0.574128402	0.551003166	-1.041969334	0.297425897	0.833110253	27.72425095	22.41205072	15.02010204	13.46034021	22.37531181
ENSMUSG00000026269	2841.481938	-0.13404599	0.097785655	-1.370814461	0.170432802	0.685725113	3156.092955	2845.43396	2671.811093	2631.496512	2902.57517
ENSMUSG00000100632	10.17319495	-0.053882237	0.975841416	-0.055216182	0.955966238	0.995466266	11.62629879	8.964820289	3.534141658	5.608475089	21.13223893
ENSMUSG00000026270	446.350876	0.046962766	0.154742141	0.303490476	0.761516105	0.982549856	477.572581	398.0380209	455.0207384	483.4505527	417.672487
ENSMUSG00000026271	19.41294162	0.557306839	0.761516874	0.731837807	0.46426757	0.933160419	13.41496014	17.03315855	38.87555823	7.851865125	19.88916605
ENSMUSG00000100021	0	NA	NA	NA	NA	1	0	0	0	0	0
ENSMUSG00000045091	0	NA	NA	NA	NA	1	0	0	0	0	0
ENSMUSG00000014602	505.2102325	-0.198175249	0.280182823	-0.707306919	0.479375767	0.936614841	412.2864416	683.1193061	610.5229713	358.9424057	461.1800378
ENSMUSG00000101378	0	NA	NA	NA	NA	1	0	0	0	0	0
ENSMUSG00000026272	2.087553899	0.318383211	1.600513521	0.198925662	0.842320896	1	1.788661352	1.792964058	0.883535414	2.243390036	3.729218634
ENSMUSG00000034159	8.482971371	-0.868240909	0.88650493	-0.979397722	0.327383502	0.860232175	8.048976084	15.24019449	5.301212486	10.09525516	3.729218634
ENSMUSG00000084989	1.573881571	2.357058673	2.566603722	0.91835707	0.358431958	1	0	0.896482029	0	4.486780071	2.486145756
ENSMUSG00000047793	1505.574855	-0.285650451	0.188523007	-1.515202069	0.129721239	0.607695194	1405.887823	1967.778054	1159.198464	1408.848942	1586.160992
ENSMUSG00000098997	0	NA	NA	NA	NA	1	0	0	0	0	0
ENSMUSG00000026273	927.9600879	-0.12362131	0.108059176	-1.144014916	0.252617451	0.793527862	1007.016341	944.8920585	903.8567289	848.0014335	936.0338772
ENSMUSG00000101172	10.44858407	0.698138291	0.734216945	0.950861045	0.341674919	0.869892183	8.048976084	7.171856232	13.25303122	10.09525516	13.67380166
ENSMUSG00000100351	0.582071274	-1.219661898	3.817395115	-0.319501089	0.749346565	1	1.788661352	0	0	1.121695018	0
ENSMUSG00000026274	59.43275818	0.039432133	0.330521379	0.119302822	0.905035447	0.991815791	56.34283259	60.96077797	71.56636856	56.08475089	52.20906088
ENSMUSG00000026275	2298.187733	-0.083253829	0.091675234	-0.908138714	0.363804939	0.882534268	2401.277865	2354.161808	2210.605607	2135.707314	2389.186072
ENSMUSG00000106302	0.178866135	-1.182471895	4.561976478	-0.259201664	0.795479647	1	0.894330676	0	0	0	0
ENSMUSG00000098689	0.224339004	1.221442431	4.562073162	0.267738458	0.788900645	1	0	0	0	1.121695018	0
ENSMUSG00000064389	0.936345981	0.139118022	2.730730286	0.050945355	0.959369065	1	0	1.792964058	1.767070829	1.121695018	0
ENSMUSG00000034107	2.3070801	-1.315442362	1.523921251	-0.86319576	0.388029845	1	2.682992028	4.482410145	0.883535414	2.243390036	1.243072878
ENSMUSG00000034088	20778.44324	0.054642469	0.08674948	0.62988814	0.528767773	0.946991675	19414.13031	21203.59295	21999.14828	21363.80331	19911.54136
ENSMUSG00000090489	0.178866135	-1.182471895	4.561976478	-0.259201664	0.795479647	1	0.894330676	0	0	0	0
ENSMUSG00000026276	87.44213802	0.144274504	0.261278159	0.55218739	0.580819973	0.959108818	81.38409151	83.37282869	97.18889558	91.97899146	83.28588283
ENSMUSG00000116048	0	NA	NA	NA	NA	1	0	0	0	0	0
ENSMUSG00000034066	896.0220775	0.072219714	0.114892172	0.628586902	0.529619537	0.946991675	860.3461103	877.6559063	864.0976353	990.4567008	887.554035
ENSMUSG00000103854	0.358592812	-2.184525737	4.446441584	-0.491297523	0.623216031	1	0	1.792964058	0	0	0
ENSMUSG00000026277	6774.766119	0.107548816	0.115430465	0.931719506	0.351481503	0.873278881	6202.183238	6746.92375	7080.652811	7651.081717	6192.989079
ENSMUSG00000100927	15.69638628	-0.070959029	0.599517022	-0.118360324	0.905782161	0.991815791	14.30929082	17.92964058	14.13656663	13.46034021	18.64609317
ENSMUSG00000026278	380.229634	0.373888547	0.209533141	1.784388595	0.074360543	0.456848766	307.6497525	338.8702069	459.4384155	474.4769925	320.7128026
ENSMUSG00000026279	1095.677872	0.074470142	0.105577377	0.705360793	0.480585737	0.93786658	1111.65303	1012.128211	1098.23452	1169.927904	1086.445695
ENSMUSG00000101952	3.699185608	0.693934444	1.660795246	0.417832629	0.676069493	1	0.894330676	4.482410145	4.417677072	0	8.701510147
ENSMUSG00000026280	1669.716476	-0.049312457	0.086420334	-0.570611744	0.568262856	0.95645783	1660.772065	1747.243474	1628.355769	1682.542527	1629.668543
ENSMUSG00000026281	543.2350891	0.084133296	0.117055244	0.718748624	0.472295818	0.934702325	523.1834454	525.338469	546.9084215	567.577679	553.1674308
ENSMUSG00000026283	371.0786909	0.148735506	0.143486143	1.036584457	0.29992956	0.835615479	357.7322704	338.8702069	388.7555823	362.3074908	407.727904
ENSMUSG00000088961	0	NA	NA	NA	NA	1	0	0	0	0	0
ENSMUSG00000073609	416.5285609	0.101778439	0.145612583	0.698967334	0.484572445	0.939960862	419.441087	378.3154162	426.7476051	398.2017313	459.9369649
ENSMUSG00000094651	12.20642057	-0.139591459	0.689809155	-0.202362433	0.839633395	0.987820783	10.73196811	15.24019449	15.02010204	10.09525516	9.944583025
ENSMUSG00000101660	0	NA	NA	NA	NA	1	0	0	0	0	0
ENSMUSG00000093805	10.71513013	-0.298723122	0.88155784	-0.338858222	0.734716538	0.982549856	8.048976084	16.13667652	8.835354144	16.82542527	3.729218634
ENSMUSG00000099624	0.224339004	1.221442431	4.562073162	0.267738458	0.788900645	1	0	0	0	1.121695018	0
ENSMUSG00000073608	2.403327592	1.903852293	1.697535553	1.12153898	0.262058509	1	0.894330676	0.896482029	1.767070829	2.243390036	6.215364391
ENSMUSG00000034000	0	NA	NA	NA	NA	1	0	0	0	0	0
ENSMUSG00000026285	0	NA	NA	NA	NA	1	0	0	0	0	0
ENSMUSG00000100990	0	NA	NA	NA	NA	1	0	0	0	0	0
ENSMUSG00000100347	21.48089802	-0.050426932	0.5353977	-0.094185934	0.924961458	0.992258616	25.04125893	18.82612261	22.97192077	15.70373025	24.86145756
ENSMUSG00000077413	0	NA	NA	NA	NA	1	0	0	0	0	0
ENSMUSG00000100518	0	NA	NA	NA	NA	1	0	0	0	0	0
ENSMUSG00000089310	0	NA	NA	NA	NA	1	0	0	0	0	0
ENSMUSG00000099592	0	NA	NA	NA	NA	1	0	0	0	0	0
ENSMUSG00000051185	1331.407122	-0.10042129	0.122261249	-0.821366469	0.411437557	0.904232528	1503.369866	1270.315035	1209.559982	1310.139781	1363.650947
ENSMUSG00000103973	3.833329751	-0.141805939	1.229614712	-0.115325506	0.908187122	0.991815791	2.682992028	5.378892174	1.767070829	5.608475089	3.729218634
ENSMUSG00000081051	302.3508291	0.11409212	0.157408579	0.724815129	0.468565453	0.934455452	270.9821948	305.7003719	326.0245679	310.7095199	298.3374907
ENSMUSG00000040710	215.5100819	0.010104161	0.177832559	0.0568184	0.954689857	0.995281905	213.7450316	216.052169	233.2533494	213.1220534	201.3778063
ENSMUSG00000103197	0	NA	NA	NA	NA	1	0	0	0	0	0
ENSMUSG00000100777	0.178866135	-1.182471895	4.561976478	-0.259201664	0.795479647	1	0.894330676	0	0	0	0
ENSMUSG00000102718	0	NA	NA	NA	NA	1	0	0	0	0	0
ENSMUSG00000095955	0.606777117	-1.221184529	3.087456826	-0.395530884	0.692451133	1	0.894330676	0.896482029	0	0	1.243072878
ENSMUSG00000100062	0	NA	NA	NA	NA	1	0	0	0	0	0
ENSMUSG00000080345	0	NA	NA	NA	NA	1	0	0	0	0	0
ENSMUSG00000096585	0	NA	NA	NA	NA	1	0	0	0	0	0
ENSMUSG00000102658	0	NA	NA	NA	NA	1	0	0	0	0	0
ENSMUSG00000100336	0	NA	NA	NA	NA	1	0	0	0	0	0
ENSMUSG00000100589	0	NA	NA	NA	NA	1	0	0	0	0	0
ENSMUSG00000095610	0	NA	NA	NA	NA	1	0	0	0	0	0
ENSMUSG00000100362	0	NA	NA	NA	NA	1	0	0	0	0	0
ENSMUSG00000077255	0	NA	NA	NA	NA	1	0	0	0	0	0
ENSMUSG00000040693	0	NA	NA	NA	NA	1	0	0	0	0	0
ENSMUSG00000097814	0	NA	NA	NA	NA	1	0	0	0	0	0
ENSMUSG00000045463	0	NA	NA	NA	NA	1	0	0	0	0	0
ENSMUSG00000097480	0	NA	NA	NA	NA	1	0	0	0	0	0
ENSMUSG00000100454	0	NA	NA	NA	NA	1	0	0	0	0	0
ENSMUSG00000044757	14.02756722	0.105539195	0.643217521	0.1640801	0.869668087	0.991508501	11.62629879	15.24019449	14.13656663	17.94712029	11.1876559
ENSMUSG00000026331	0	NA	NA	NA	NA	1	0	0	0	0	0
ENSMUSG00000100484	0	NA	NA	NA	NA	1	0	0	0	0	0
ENSMUSG00000101348	0	NA	NA	NA	NA	1	0	0	0	0	0
ENSMUSG00000103179	0	NA	NA	NA	NA	1	0	0	0	0	0
ENSMUSG00000044768	418.5904115	0.313531167	0.140110547	2.237741366	0.025237926	0.244263037	366.6755771	364.8681858	489.4786196	443.069532	428.8601429
ENSMUSG00000040648	796.8202711	-0.036475114	0.120903444	-0.301687963	0.762889945	0.982549856	756.6037519	861.5192298	787.2300542	826.6892281	752.0590913
ENSMUSG00000026333	182.2434004	-0.262489464	0.186174489	-1.409911021	0.158565958	0.663213558	199.4357407	205.2943846	161.6869808	179.4712029	165.3286928
ENSMUSG00000026335	1904.199417	0.135335565	0.143914089	0.940391354	0.347016855	0.872607855	1604.429233	1992.87955	2218.557425	1819.389319	1885.741556
ENSMUSG00000104140	0.179296406	-1.184219028	4.561838531	-0.259592491	0.795178129	1	0	0.896482029	0	0	0
ENSMUSG00000089169	0	NA	NA	NA	NA	1	0	0	0	0	0
ENSMUSG00000089782	128.9181089	0.269973628	0.271401497	0.994738904	0.319863268	0.854478121	110.0026731	120.1285919	165.2211225	143.5769623	105.6611946
ENSMUSG00000089706	4.429254878	-0.726455719	1.086167327	-0.668824868	0.503607201	0.942244283	6.260314732	5.378892174	3.534141658	4.486780071	2.486145756
ENSMUSG00000096085	0	NA	NA	NA	NA	1	0	0	0	0	0
ENSMUSG00000100182	3.401030493	-4.391447817	1.769343098	-2.481965098	0.013066007	1	6.260314732	9.861302318	0.883535414	0	0
ENSMUSG00000100711	0	NA	NA	NA	NA	1	0	0	0	0	0
ENSMUSG00000097608	0	NA	NA	NA	NA	1	0	0	0	0	0
ENSMUSG00000099634	2.524081406	0.297491377	1.44751115	0.20551923	0.837166475	1	1.788661352	2.689446087	3.534141658	3.365085054	1.243072878
ENSMUSG00000026336	0	NA	NA	NA	NA	1	0	0	0	0	0
ENSMUSG00000089791	0.709417654	1.022343922	3.694604229	0.276712703	0.782000717	1	0	0.896482029	2.650606243	0	0
ENSMUSG00000096193	0	NA	NA	NA	NA	1	0	0	0	0	0
ENSMUSG00000100009	2.347374323	0.124057948	1.479049928	0.083876782	0.9331544	1	1.788661352	2.689446087	2.650606243	3.365085054	1.243072878
ENSMUSG00000099686	0.783484199	-0.340950164	2.522054966	-0.135187444	0.892463674	1	0.894330676	0.896482029	0.883535414	0	1.243072878
ENSMUSG00000087804	0	NA	NA	NA	NA	1	0	0	0	0	0
ENSMUSG00000099453	0	NA	NA	NA	NA	1	0	0	0	0	0
ENSMUSG00000067028	0	NA	NA	NA	NA	1	0	0	0	0	0
ENSMUSG00000082431	23.49376616	-4.282311139	0.740264707	-5.784837638	7.26E-09	7.90E-07	68.86346205	40.3416913	3.534141658	2.243390036	2.486145756
ENSMUSG00000104104	0	NA	NA	NA	NA	1	0	0	0	0	0
ENSMUSG00000100662	0.536598406	-2.76627072	4.407483238	-0.627630457	0.530246052	1	2.682992028	0	0	0	0
ENSMUSG00000087883	0	NA	NA	NA	NA	1	0	0	0	0	0
ENSMUSG00000099835	46.49279146	0.063087463	0.357114946	0.176658702	0.859776482	0.989752425	42.03354177	48.41002956	45.94384155	42.62441068	53.45213376
ENSMUSG00000100794	13.47025473	-0.305507482	0.665423607	-0.459117288	0.646149943	0.970597964	14.30929082	16.13667652	14.13656663	7.851865125	14.91687454
ENSMUSG00000099427	0	NA	NA	NA	NA	1	0	0	0	0	0
ENSMUSG00000099892	0	NA	NA	NA	NA	1	0	0	0	0	0
ENSMUSG00000100977	0	NA	NA	NA	NA	1	0	0	0	0	0
ENSMUSG00000077039	0	NA	NA	NA	NA	1	0	0	0	0	0
ENSMUSG00000100684	0	NA	NA	NA	NA	1	0	0	0	0	0
ENSMUSG00000100088	0	NA	NA	NA	NA	1	0	0	0	0	0
ENSMUSG00000100222	0	NA	NA	NA	NA	1	0	0	0	0	0
ENSMUSG00000100065	0	NA	NA	NA	NA	1	0	0	0	0	0
ENSMUSG00000100349	1.76703183	-0.026398532	1.642548873	-0.016071688	0.987177201	1	1.788661352	1.792964058	1.767070829	2.243390036	1.243072878
ENSMUSG00000099375	15.1250319	-0.083672534	0.630603029	-0.13268654	0.894441288	0.991815791	11.62629879	19.72260464	15.02010204	16.82542527	12.43072878
ENSMUSG00000077295	0	NA	NA	NA	NA	1	0	0	0	0	0
ENSMUSG00000099770	0	NA	NA	NA	NA	1	0	0	0	0	0
ENSMUSG00000088510	0	NA	NA	NA	NA	1	0	0	0	0	0
ENSMUSG00000101890	0	NA	NA	NA	NA	1	0	0	0	0	0
ENSMUSG00000099989	0	NA	NA	NA	NA	1	0	0	0	0	0
ENSMUSG00000087908	0	NA	NA	NA	NA	1	0	0	0	0	0
ENSMUSG00000100955	0	NA	NA	NA	NA	1	0	0	0	0	0
ENSMUSG00000088594	0	NA	NA	NA	NA	1	0	0	0	0	0
ENSMUSG00000099469	0	NA	NA	NA	NA	1	0	0	0	0	0
ENSMUSG00000102325	0	NA	NA	NA	NA	1	0	0	0	0	0
ENSMUSG00000101297	0	NA	NA	NA	NA	1	0	0	0	0	0
ENSMUSG00000100059	0	NA	NA	NA	NA	1	0	0	0	0	0
ENSMUSG00000088161	0	NA	NA	NA	NA	1	0	0	0	0	0
ENSMUSG00000099464	0	NA	NA	NA	NA	1	0	0	0	0	0
ENSMUSG00000100935	0	NA	NA	NA	NA	1	0	0	0	0	0
ENSMUSG00000099801	0	NA	NA	NA	NA	1	0	0	0	0	0
ENSMUSG00000050840	20.9554112	-0.158552002	0.682114963	-0.232441758	0.816194918	0.986357396	34.87889636	9.861302318	20.32131453	23.55559537	16.15994742
ENSMUSG00000103991	0	NA	NA	NA	NA	1	0	0	0	0	0
ENSMUSG00000084704	0	NA	NA	NA	NA	1	0	0	0	0	0
ENSMUSG00000103060	0	NA	NA	NA	NA	1	0	0	0	0	0
ENSMUSG00000089866	0	NA	NA	NA	NA	1	0	0	0	0	0
ENSMUSG00000099669	0	NA	NA	NA	NA	1	0	0	0	0	0
ENSMUSG00000099702	0	NA	NA	NA	NA	1	0	0	0	0	0
ENSMUSG00000047496	17.59621472	-0.642135928	0.626518137	-1.024927914	0.305397202	0.840809258	27.72425095	17.03315855	10.60242497	20.19051032	12.43072878
ENSMUSG00000099582	0	NA	NA	NA	NA	1	0	0	0	0	0
ENSMUSG00000097482	0	NA	NA	NA	NA	1	0	0	0	0	0
ENSMUSG00000101214	1.33955112	0.019692021	2.063812309	0.009541576	0.99238704	1	0.894330676	1.792964058	1.767070829	2.243390036	0
ENSMUSG00000067017	32.79041828	-0.092350675	0.433952211	-0.212813008	0.831472817	0.986535545	34.87889636	33.16983507	32.69081033	24.67729039	38.53525922
ENSMUSG00000056536	737.7425394	0.423708735	0.113284266	3.740225816	0.000183855	0.005641154	597.4128915	627.5374203	849.9610686	778.4563424	835.3449741
ENSMUSG00000100672	0.35773227	-2.181374653	4.446697152	-0.490560652	0.623737222	1	1.788661352	0	0	0	0
ENSMUSG00000101219	2.011328301	1.628988551	1.849246384	0.880893192	0.378375632	1	0	1.792964058	3.534141658	2.243390036	2.486145756
ENSMUSG00000076999	0	NA	NA	NA	NA	1	0	0	0	0	0
ENSMUSG00000101656	0	NA	NA	NA	NA	1	0	0	0	0	0
ENSMUSG00000026319	1377.899467	-0.018470832	0.088311963	-0.209154361	0.834327739	0.986811669	1415.72546	1360.85972	1351.809184	1376.319787	1384.783186
ENSMUSG00000104044	0.179296406	-1.184219028	4.561838531	-0.259592491	0.795178129	1	0	0.896482029	0	0	0
ENSMUSG00000101330	0.783053929	-0.338962507	2.912646941	-0.116376105	0.907354472	1	1.788661352	0	0.883535414	0	1.243072878
ENSMUSG00000026321	0.537028676	-2.767384157	3.777162221	-0.732662246	0.463764456	1	1.788661352	0.896482029	0	0	0
ENSMUSG00000102690	0	NA	NA	NA	NA	1	0	0	0	0	0
ENSMUSG00000089206	0	NA	NA	NA	NA	1	0	0	0	0	0
ENSMUSG00000099448	0	NA	NA	NA	NA	1	0	0	0	0	0
ENSMUSG00000099843	38.76494906	0.048218034	0.386454847	0.124770163	0.900705509	0.991815791	41.13921109	34.96279913	43.2932353	35.89424057	38.53525922
ENSMUSG00000038866	841.1742181	0.017912043	0.112719317	0.158908368	0.873741068	0.991815791	819.2068992	849.8649634	825.222077	805.3770228	906.2001281
ENSMUSG00000102501	0	NA	NA	NA	NA	1	0	0	0	0	0
ENSMUSG00000097612	0.582931815	-1.222694779	3.815868202	-0.320423745	0.748647128	1	0	1.792964058	0	1.121695018	0
ENSMUSG00000101583	2.469542057	1.99967599	1.882153901	1.062440212	0.288035887	1	0	1.792964058	7.068283315	2.243390036	1.243072878
ENSMUSG00000044340	2398.703207	-0.127801241	0.090878802	-1.406282192	0.159640346	0.665801399	2420.95314	2634.760683	2410.28461	2283.771056	2243.746545
ENSMUSG00000103291	0.986136954	-0.864465075	2.682257694	-0.32229009	0.74723294	1	0.894330676	1.792964058	0	2.243390036	0
ENSMUSG00000100247	3.496853459	0.571631608	1.256407042	0.45497326	0.649128476	1	1.788661352	3.585928116	2.650606243	4.486780071	4.972291512
ENSMUSG00000099604	0.358592812	-2.184525737	4.446441584	-0.491297523	0.623216031	1	0	1.792964058	0	0	0
ENSMUSG00000057329	162.1633329	0.167297112	0.240296025	0.696212567	0.486295719	0.939960862	134.1496014	168.5386214	199.6790036	159.2806925	149.1687454
ENSMUSG00000054006	0.248614576	1.221442431	4.562073162	0.267738458	0.788900645	1	0	0	0	0	1.243072878
ENSMUSG00000098344	0	NA	NA	NA	NA	1	0	0	0	0	0
ENSMUSG00000103348	0	NA	NA	NA	NA	1	0	0	0	0	0
ENSMUSG00000009905	390.6754497	0.058511731	0.169291414	0.345627279	0.729622842	0.982153189	336.2683342	426.7254458	426.7476051	386.9847812	376.6510821
ENSMUSG00000009907	2369.131944	-0.040956598	0.076904581	-0.532563823	0.59433555	0.962677082	2443.311407	2375.677377	2336.951171	2324.152077	2365.567687
ENSMUSG00000067006	0	NA	NA	NA	NA	1	0	0	0	0	0
ENSMUSG00000083613	0	NA	NA	NA	NA	1	0	0	0	0	0
ENSMUSG00000059956	0	NA	NA	NA	NA	1	0	0	0	0	0
ENSMUSG00000048775	0	NA	NA	NA	NA	1	0	0	0	0	0
ENSMUSG00000084228	0	NA	NA	NA	NA	1	0	0	0	0	0
ENSMUSG00000044594	0	NA	NA	NA	NA	1	0	0	0	0	0
ENSMUSG00000058017	0	NA	NA	NA	NA	1	0	0	0	0	0
ENSMUSG00000083884	0	NA	NA	NA	NA	1	0	0	0	0	0
ENSMUSG00000073602	0	NA	NA	NA	NA	1	0	0	0	0	0
ENSMUSG00000080729	0	NA	NA	NA	NA	1	0	0	0	0	0
ENSMUSG00000081114	0	NA	NA	NA	NA	1	0	0	0	0	0
ENSMUSG00000073601	0	NA	NA	NA	NA	1	0	0	0	0	0
ENSMUSG00000084189	0	NA	NA	NA	NA	1	0	0	0	0	0
ENSMUSG00000026327	0	NA	NA	NA	NA	1	0	0	0	0	0
ENSMUSG00000087210	0	NA	NA	NA	NA	1	0	0	0	0	0
ENSMUSG00000067001	4.034312406	-0.014609323	1.163896324	-0.012552082	0.98998515	0.999255232	2.682992028	5.378892174	2.650606243	4.486780071	4.972291512
ENSMUSG00000089278	0	NA	NA	NA	NA	1	0	0	0	0	0
ENSMUSG00000062345	121.3515114	-1.633180914	0.506192666	-3.226401774	0.001253573	0.026519648	207.4847168	201.7084565	89.23707685	21.31220534	87.01510147
ENSMUSG00000092572	0.532280301	0.453002677	4.002202103	0.113188356	0.909881227	1	0.894330676	0	1.767070829	0	0
ENSMUSG00000026315	96.37550873	-0.001360985	0.34384312	-0.003958157	0.996841856	0.999412464	78.70109948	114.7496997	127.2290997	84.12712634	77.07051844
ENSMUSG00000086161	0	NA	NA	NA	NA	1	0	0	0	0	0
ENSMUSG00000096241	0	NA	NA	NA	NA	1	0	0	0	0	0
ENSMUSG00000077237	0	NA	NA	NA	NA	1	0	0	0	0	0
ENSMUSG00000100457	0.176707083	1.221442431	4.562073162	0.267738458	0.788900645	1	0	0	0.883535414	0	0
ENSMUSG00000101477	0	NA	NA	NA	NA	1	0	0	0	0	0
ENSMUSG00000099484	0	NA	NA	NA	NA	1	0	0	0	0	0
ENSMUSG00000100041	0	NA	NA	NA	NA	1	0	0	0	0	0
ENSMUSG00000104478	0	NA	NA	NA	NA	1	0	0	0	0	0
ENSMUSG00000101231	0	NA	NA	NA	NA	1	0	0	0	0	0
ENSMUSG00000101097	0	NA	NA	NA	NA	1	0	0	0	0	0
ENSMUSG00000100831	0	NA	NA	NA	NA	1	0	0	0	0	0
ENSMUSG00000100884	0	NA	NA	NA	NA	1	0	0	0	0	0
ENSMUSG00000089037	0	NA	NA	NA	NA	1	0	0	0	0	0
ENSMUSG00000084741	0	NA	NA	NA	NA	1	0	0	0	0	0
ENSMUSG00000100025	1.882311821	1.498604008	2.279457784	0.657438808	0.510898805	1	1.788661352	0	2.650606243	0	4.972291512
ENSMUSG00000026312	0	NA	NA	NA	NA	1	0	0	0	0	0
ENSMUSG00000100290	0	NA	NA	NA	NA	1	0	0	0	0	0
ENSMUSG00000100758	0	NA	NA	NA	NA	1	0	0	0	0	0
ENSMUSG00000099926	0	NA	NA	NA	NA	1	0	0	0	0	0
ENSMUSG00000047216	61.79874056	-1.258250105	1.468210395	-0.856995775	0.39144722	0.895881534	124.311964	65.44318811	17.67070829	3.365085054	98.20275737
ENSMUSG00000102788	0	NA	NA	NA	NA	1	0	0	0	0	0
ENSMUSG00000102160	0.179296406	-1.184219028	4.561838531	-0.259592491	0.795178129	1	0	0.896482029	0	0	0
ENSMUSG00000101253	0	NA	NA	NA	NA	1	0	0	0	0	0
ENSMUSG00000101846	0	NA	NA	NA	NA	1	0	0	0	0	0
ENSMUSG00000100555	0.35773227	-2.181374653	4.446697152	-0.490560652	0.623737222	1	1.788661352	0	0	0	0
ENSMUSG00000102728	0	NA	NA	NA	NA	1	0	0	0	0	0
ENSMUSG00000038702	257.7330431	0.264974717	0.181177366	1.462515555	0.143599985	0.635549294	209.2733782	251.0149681	299.5185055	259.1115491	269.7468146
ENSMUSG00000101875	0.579912222	0.602177515	3.24090894	0.185805132	0.85259758	1	0.894330676	0	0.883535414	1.121695018	0
ENSMUSG00000099732	0	NA	NA	NA	NA	1	0	0	0	0	0
ENSMUSG00000101220	0	NA	NA	NA	NA	1	0	0	0	0	0
ENSMUSG00000100020	0	NA	NA	NA	NA	1	0	0	0	0	0
ENSMUSG00000101054	0	NA	NA	NA	NA	1	0	0	0	0	0
ENSMUSG00000088691	0	NA	NA	NA	NA	1	0	0	0	0	0
ENSMUSG00000099884	0	NA	NA	NA	NA	1	0	0	0	0	0
ENSMUSG00000100304	0	NA	NA	NA	NA	1	0	0	0	0	0
ENSMUSG00000101453	0	NA	NA	NA	NA	1	0	0	0	0	0
ENSMUSG00000102105	0	NA	NA	NA	NA	1	0	0	0	0	0
ENSMUSG00000099943	0	NA	NA	NA	NA	1	0	0	0	0	0
ENSMUSG00000084546	0	NA	NA	NA	NA	1	0	0	0	0	0
ENSMUSG00000097648	0	NA	NA	NA	NA	1	0	0	0	0	0
ENSMUSG00000101687	0	NA	NA	NA	NA	1	0	0	0	0	0
ENSMUSG00000100515	0	NA	NA	NA	NA	1	0	0	0	0	0
ENSMUSG00000070695	39.53660877	-0.940661039	0.604735392	-1.555491958	0.119828948	0.585608571	42.92787245	68.1326342	37.99202282	10.09525516	38.53525922
ENSMUSG00000092948	0	NA	NA	NA	NA	1	0	0	0	0	0
ENSMUSG00000102033	0	NA	NA	NA	NA	1	0	0	0	0	0
ENSMUSG00000094429	0	NA	NA	NA	NA	1	0	0	0	0	0
ENSMUSG00000101154	0	NA	NA	NA	NA	1	0	0	0	0	0
ENSMUSG00000065865	0	NA	NA	NA	NA	1	0	0	0	0	0
ENSMUSG00000098815	0	NA	NA	NA	NA	1	0	0	0	0	0
ENSMUSG00000101573	0	NA	NA	NA	NA	1	0	0	0	0	0
ENSMUSG00000107979	0	NA	NA	NA	NA	1	0	0	0	0	0
ENSMUSG00000101373	0	NA	NA	NA	NA	1	0	0	0	0	0
ENSMUSG00000099615	0	NA	NA	NA	NA	1	0	0	0	0	0
ENSMUSG00000100265	0	NA	NA	NA	NA	1	0	0	0	0	0
ENSMUSG00000100527	0	NA	NA	NA	NA	1	0	0	0	0	0
ENSMUSG00000099571	0	NA	NA	NA	NA	1	0	0	0	0	0
ENSMUSG00000101303	0	NA	NA	NA	NA	1	0	0	0	0	0
ENSMUSG00000100305	0	NA	NA	NA	NA	1	0	0	0	0	0
ENSMUSG00000099534	0	NA	NA	NA	NA	1	0	0	0	0	0
ENSMUSG00000100886	0	NA	NA	NA	NA	1	0	0	0	0	0
ENSMUSG00000101415	0	NA	NA	NA	NA	1	0	0	0	0	0
ENSMUSG00000100617	0	NA	NA	NA	NA	1	0	0	0	0	0
ENSMUSG00000100703	0	NA	NA	NA	NA	1	0	0	0	0	0
ENSMUSG00000100177	0	NA	NA	NA	NA	1	0	0	0	0	0
ENSMUSG00000101363	0	NA	NA	NA	NA	1	0	0	0	0	0
ENSMUSG00000101590	0	NA	NA	NA	NA	1	0	0	0	0	0
ENSMUSG00000102030	0	NA	NA	NA	NA	1	0	0	0	0	0
ENSMUSG00000099870	0	NA	NA	NA	NA	1	0	0	0	0	0
ENSMUSG00000026374	3205.485044	0.038150362	0.079803326	0.478054787	0.632611211	0.967632688	3176.662561	3134.101173	3325.6273	3293.296572	3097.737612
ENSMUSG00000026377	2241.60723	-0.00535432	0.086930987	-0.061592766	0.950887138	0.994961595	2315.42212	2176.658366	2153.175805	2268.067326	2294.712533
ENSMUSG00000099936	0.76136768	-1.805657459	2.838293441	-0.63617716	0.524660958	1	1.788661352	0.896482029	0	1.121695018	0
ENSMUSG00000064302	10279.35095	-0.115615209	0.096026276	-1.203995549	0.228591299	0.769518581	11303.44541	10251.272	9716.238952	10690.87522	9434.923145
ENSMUSG00000077257	0	NA	NA	NA	NA	1	0	0	0	0	0
ENSMUSG00000107722	1.550094952	2.328058213	2.25216962	1.033695772	0.30127841	1	0.894330676	0	0.883535414	2.243390036	3.729218634
ENSMUSG00000080542	0	NA	NA	NA	NA	1	0	0	0	0	0
ENSMUSG00000100770	0	NA	NA	NA	NA	1	0	0	0	0	0
ENSMUSG00000026380	19.63196517	0.375887568	0.59895432	0.627573015	0.530283691	0.946991675	18.7809442	14.34371246	13.25303122	26.92068043	24.86145756
ENSMUSG00000089601	0	NA	NA	NA	NA	1	0	0	0	0	0
ENSMUSG00000101624	0	NA	NA	NA	NA	1	0	0	0	0	0
ENSMUSG00000088363	0	NA	NA	NA	NA	1	0	0	0	0	0
ENSMUSG00000100040	0	NA	NA	NA	NA	1	0	0	0	0	0
ENSMUSG00000048402	32.89167032	-0.185998175	0.417970798	-0.445002799	0.656317732	0.973812771	36.66755771	34.0663171	27.38959785	30.28576548	36.04911347
ENSMUSG00000098273	0	NA	NA	NA	NA	1	0	0	0	0	0
ENSMUSG00000097408	0.179296406	-1.184219028	4.561838531	-0.259592491	0.795178129	1	0	0.896482029	0	0	0
ENSMUSG00000096939	0	NA	NA	NA	NA	1	0	0	0	0	0
ENSMUSG00000100767	0	NA	NA	NA	NA	1	0	0	0	0	0
ENSMUSG00000099860	0	NA	NA	NA	NA	1	0	0	0	0	0
ENSMUSG00000101179	0	NA	NA	NA	NA	1	0	0	0	0	0
ENSMUSG00000037035	573.0360702	1.213003004	0.648458726	1.870594002	0.061401377	0.413359275	479.3612423	160.4702832	491.2456904	815.472278	918.6308569
ENSMUSG00000004451	662.4854499	0.177280388	0.123337974	1.437354473	0.150617298	0.647609601	626.9258038	602.4359235	744.8203543	648.3397203	689.9054474
ENSMUSG00000101437	0	NA	NA	NA	NA	1	0	0	0	0	0
ENSMUSG00000098447	7.229625313	-0.561741285	0.922905219	-0.608666278	0.542745663	0.949118911	9.837637436	8.068338261	4.417677072	10.09525516	3.729218634
ENSMUSG00000098923	544.0982456	0.173988533	0.168390361	1.033245205	0.301489163	0.835863831	530.3380908	479.6178855	560.1614527	489.0590278	661.3147712
ENSMUSG00000101731	0.179296406	-1.184219028	4.561838531	-0.259592491	0.795178129	1	0	0.896482029	0	0	0
ENSMUSG00000084505	0	NA	NA	NA	NA	1	0	0	0	0	0
ENSMUSG00000026383	280.0948708	0.171338068	0.21619665	0.792510283	0.428063198	0.914522673	300.4951071	219.6380971	250.0405223	309.5878249	320.7128026
ENSMUSG00000102687	0	NA	NA	NA	NA	1	0	0	0	0	0
ENSMUSG00000026384	1325.518373	-0.172266702	0.110227111	-1.562834234	0.11809159	0.581261679	1473.856954	1368.031576	1215.74473	1201.335364	1368.623239
ENSMUSG00000091876	0.756619305	1.138749396	2.997622899	0.37988414	0.704031421	1	0.894330676	0	1.767070829	1.121695018	0
ENSMUSG00000103146	0.71416603	-1.8066287	2.890163728	-0.625095624	0.5319083	1	0.894330676	1.792964058	0.883535414	0	0
ENSMUSG00000100436	0	NA	NA	NA	NA	1	0	0	0	0	0
ENSMUSG00000090277	0	NA	NA	NA	NA	1	0	0	0	0	0
ENSMUSG00000100042	0	NA	NA	NA	NA	1	0	0	0	0	0
ENSMUSG00000100636	0	NA	NA	NA	NA	1	0	0	0	0	0
ENSMUSG00000101224	0.35773227	-2.181374653	4.446697152	-0.490560652	0.623737222	1	1.788661352	0	0	0	0
ENSMUSG00000036975	472.4490113	-0.070746104	0.151097235	-0.468215743	0.639630315	0.970061166	521.3947841	450.9304606	454.137203	427.3658018	508.4168071
ENSMUSG00000036962	0.224339004	1.221442431	4.562073162	0.267738458	0.788900645	1	0	0	0	1.121695018	0
ENSMUSG00000092245	0	NA	NA	NA	NA	1	0	0	0	0	0
ENSMUSG00000026387	290.5028316	-0.100257725	0.240037845	-0.417674658	0.676185003	0.977962826	351.4719557	253.7044142	247.389916	348.8471505	251.1007214
ENSMUSG00000050777	3230.550218	0.105986243	0.185323886	0.571897369	0.567391507	0.95645783	3527.240186	2650.000878	2640.887354	3568.111852	3766.510821
ENSMUSG00000026385	5587.511996	0.15222158	0.089282642	1.704940363	0.088205547	0.500203703	5217.525164	5256.970618	5466.433609	6228.772434	5767.858154
ENSMUSG00000026388	35.65263983	0.115491653	0.400412239	0.288431876	0.773016171	0.982694239	35.77322704	32.27335304	39.75909365	38.13763061	32.31989483
ENSMUSG00000026389	322.8472456	0.299192441	0.176584195	1.694333072	0.09020201	0.506636084	307.6497525	259.9797884	356.9483074	381.3763061	308.2820738
ENSMUSG00000036907	0	NA	NA	NA	NA	1	0	0	0	0	0
ENSMUSG00000101275	0	NA	NA	NA	NA	1	0	0	0	0	0
ENSMUSG00000026390	2.370732626	-3.804479679	2.618874061	-1.452715782	0.146302683	1	10.73196811	0	0	1.121695018	0
ENSMUSG00000058665	440.2787356	0.106257771	0.177528703	0.598538539	0.549480652	0.952367588	397.0828201	443.7586043	376.3860865	485.6939427	498.4722241
ENSMUSG00000099957	0.224339004	1.221442431	4.562073162	0.267738458	0.788900645	1	0	0	0	1.121695018	0
ENSMUSG00000101386	0.537889217	-2.76952029	4.40730597	-0.628393016	0.529746511	1	0	2.689446087	0	0	0
ENSMUSG00000101922	0	NA	NA	NA	NA	1	0	0	0	0	0
ENSMUSG00000100761	0	NA	NA	NA	NA	1	0	0	0	0	0
ENSMUSG00000099336	0	NA	NA	NA	NA	1	0	0	0	0	0
ENSMUSG00000100979	0	NA	NA	NA	NA	1	0	0	0	0	0
ENSMUSG00000102360	0	NA	NA	NA	NA	1	0	0	0	0	0
ENSMUSG00000097881	0	NA	NA	NA	NA	1	0	0	0	0	0
ENSMUSG00000101700	0	NA	NA	NA	NA	1	0	0	0	0	0
ENSMUSG00000104332	0	NA	NA	NA	NA	1	0	0	0	0	0
ENSMUSG00000003721	2244.44336	-0.016676838	0.091215329	-0.182829332	0.854931933	0.989318589	2351.195347	2167.693546	2143.456915	2248.998511	2310.87248
ENSMUSG00000104253	7.9469283	-0.827279237	0.883178186	-0.936707055	0.348909266	0.872889311	13.41496014	8.068338261	6.184747901	3.365085054	8.701510147
ENSMUSG00000101791	1.361237369	0.925925481	1.941470496	0.476919677	0.63341932	1	0.894330676	0.896482029	2.650606243	1.121695018	1.243072878
ENSMUSG00000026339	1572.142514	0.023937633	0.098824806	0.242222923	0.808607434	0.985926729	1636.625137	1475.60942	1523.215054	1612.997436	1612.265523
ENSMUSG00000085857	4.128721451	2.142205737	1.456149133	1.471144465	0.141252052	0.63201719	0.894330676	1.792964058	1.767070829	11.21695018	4.972291512
ENSMUSG00000083582	0	NA	NA	NA	NA	1	0	0	0	0	0
ENSMUSG00000050534	0.358592812	-2.184525737	4.446441584	-0.491297523	0.623216031	1	0	1.792964058	0	0	0
ENSMUSG00000081130	0	NA	NA	NA	NA	1	0	0	0	0	0
ENSMUSG00000001674	1149.371194	0.026082133	0.095574171	0.272899393	0.784930553	0.984160897	1103.604054	1170.80553	1183.05392	1151.980783	1137.411683
ENSMUSG00000102006	0	NA	NA	NA	NA	1	0	0	0	0	0
ENSMUSG00000102488	0	NA	NA	NA	NA	1	0	0	0	0	0
ENSMUSG00000083584	0	NA	NA	NA	NA	1	0	0	0	0	0
ENSMUSG00000100913	0	NA	NA	NA	NA	1	0	0	0	0	0
ENSMUSG00000080410	0	NA	NA	NA	NA	1	0	0	0	0	0
ENSMUSG00000099960	0	NA	NA	NA	NA	1	0	0	0	0	0
ENSMUSG00000089274	0	NA	NA	NA	NA	1	0	0	0	0	0
ENSMUSG00000103263	0	NA	NA	NA	NA	1	0	0	0	0	0
ENSMUSG00000089190	0	NA	NA	NA	NA	1	0	0	0	0	0
ENSMUSG00000099451	0	NA	NA	NA	NA	1	0	0	0	0	0
ENSMUSG00000104180	0	NA	NA	NA	NA	1	0	0	0	0	0
ENSMUSG00000100762	0	NA	NA	NA	NA	1	0	0	0	0	0
ENSMUSG00000100405	0	NA	NA	NA	NA	1	0	0	0	0	0
ENSMUSG00000100525	0	NA	NA	NA	NA	1	0	0	0	0	0
ENSMUSG00000101495	0	NA	NA	NA	NA	1	0	0	0	0	0
ENSMUSG00000036815	0	NA	NA	NA	NA	1	0	0	0	0	0
ENSMUSG00000102801	0	NA	NA	NA	NA	1	0	0	0	0	0
ENSMUSG00000102681	0	NA	NA	NA	NA	1	0	0	0	0	0
ENSMUSG00000077472	0	NA	NA	NA	NA	1	0	0	0	0	0
ENSMUSG00000104410	0	NA	NA	NA	NA	1	0	0	0	0	0
ENSMUSG00000102521	0	NA	NA	NA	NA	1	0	0	0	0	0
ENSMUSG00000104205	0	NA	NA	NA	NA	1	0	0	0	0	0
[truncated: 52,233 more rows]
