# Supplementary material for: Biasing the conformation of ELMO2 reveals that myoblast fusion can be exploited to improve muscle regeneration
Source: Nat Commun. 2022 Nov 18;13:7077. doi: 10.1038/s41467-022-34806-4 (PMC9674853; doi:10.1038/s41467-022-34806-4)
Supplement: Supplementary file 6 — Source Data [file 41467_2022_34806_MOESM6_ESM.xlsx]

## Sheet: Fig1f
	***Take 3 ramdom measures on the diagphram (with Volocity) - Diameter (um)
n=1									n=1
WT.B6. Embryo E16.5. 24.03.2017.lif									4441-10									n=1
						Mean	Mean		Myf5CREElmo1-/-Elmo2flox/flox						Mean	Mean		5094-7
	WT.B6. 24.03.2017. MHC 488. 20x diaphragm004	95.73	123.15	118.84		112.573	101.292			4441-10. Diagphrame2 20x	60.56	47.6	41.38		49.8467	50.8757		Pax3CREElmo1-/-Elmo2flox/flox						Mean	Mean
	WT.B6. 24.03.2017. MHC 488. 20x diaphragm005	135.35	131.41	162.38		143.047				4441-10. Diagphrame2b 20x	60.48	49.62	54.33		54.81				5094-7. MHC 488. 20x diaphragm 001	45.52	40.46	46.87		44.2833	47.333
	WT.B6. 24.03.2017. MHC 488. 20x diaphragm001	67.38	69.49	81.06		72.6433				4441-10. Diagphrame 20x	56.37	51.23	57.28		54.96				5094-7. MHC 488. 20x diaphragm 002	52.02	49.12	54.56		51.9
	WT.B6. 24.03.2017. MHC 488. 20x diaphragm002	71.45	80.64	78.63		76.9067				4441-10b. Diagphrame 20x	64.09	57.64	64.26		61.9967				5094-7. MHC 488. 20x diaphragm 003	51.43	55.29	53.11		53.2767
										4441-10b. Diagphrame 20x b	54.1	54.16	71.3		59.8533				5094-7. MHC 488. 20x diaphragm 2001	35.64	43.26	35.63		38.1767
										4441-10d. Diaphragm. 20x 002	37.47	44.56	54.71		45.58				5094-7. MHC 488. 20x diaphragm 2002	68.88	47.17	36.35		50.8
n=2										4441-10d. Diaphragm. 20x 003	50.91	58.34	45.06		51.4367				5094-7. MHC 488. H3 1 100 568. 20x Diaphragm 001	64.17	55.66	57.13		58.9867
WT.B6. Embryo E16.5. 29.03.2017.lif										4441-10d. Diaphragm. 20x 004	55.06	67.6	64.05		62.2367				5094-7. MHC 488. H3 1 100 568. 20x Diaphragm 002	48.25	54.21	43.88		48.78
						Mean	Mean			4441-10d. Diaphragm. 20x 005	46.27	52.14	63.19		53.8667				5094-7. MHC 488. H3 1 100 568. 20x Diaphragm 003	56.76	54.21	54.16		55.0433
	WT.B6. 29.03.2017. MHC 1 20 488. 20x - diaphragm a002	92.57	87.06	98.2		92.61	81.7494			4441-10e. Diaphragm. 20x 001	42.92	42.94	51.25		45.7033				5094-7. MHC 488. 20x diaphragm 005	48.22	29.66	45.78		41.22
	WT.B6. 29.03.2017. MHC 1 20 488. 20x - diaphragm b001	91.63	85.62	105.41		94.22				4441-10e. Diaphragm. 20x 002	49.69	42.29	35.09		42.3567				5094-7. MHC 488. 20x diaphragm 006	43.86	30.52	41.21		38.53
	WT.B6. 29.03.2017. MHC 1 20 488. 20x - diaphragm b002	81.9	92.24	76.89		83.6767				4441-10e. Diaphragm. 20x 003	55.97	40.42	46.02		47.47				5094-7. MHC 488. 20x diaphragm 007	38.69	37.36	42.95		39.6667
	WT.B6. 29.03.2017. MHC 1 20 488. 20x - diaphragm b003	83.78	81.37	87.23		84.1267				4441-10e. Diaphragm. 20x 004	42.89	50.44	46.98		46.77
	WT.B6. 29.03.2017. MHC 1 20 488. 20x - diaphragm c001	71.27	68.95	67.15		69.1233				4441-10e. Diaphragm. 20x 006	35.45	44.35	26.32		35.3733
	WT.B6. 29.03.2017. MHC 1 20 488. 20x - diaphragm c002	76.84	63.81	59.57		66.74												n=2
									n=2									5094-6
									4441-9									Pax3CREElmo1-/-Elmo2flox/flox						Mean	Mean
									Myf5CREElmo1-/-Elmo2flox/flox						Mean	Mean			5094-6. MHC 488. 20x. diaphragm 1002	51.64	29.8	40.77		40.7367	52.6987
n=3										4441-9. Diagphrame. 20x001	49.65	39.7	49.62		46.3233	59.3964			5094-6. MHC 488. 20x. diaphragm 1003	34.26	37.69	40.66		37.5367
B6.WT. E16.5. 20-04-2017.lif										4441-9. Diagphrame. 20x002	59.06	47.93	45.55		50.8467				5094-6. MHC 488. 20x. diaphragm 1004	55.68	60.42	73.14		63.08
						Mean	Mean			4441-9. Diagphrame. 20x003	92.58	65.27	64.8		74.2167				5094-6. MHC 488. 20x. diaphragm 1005	51.85	62.28	65.3		59.81
	B6.WT. 20-04-2017. MHC 1 20 488. 20x diaphragm002	85.16	73.02	66.51		74.8967	70.6588			4441-9. Diagphrame. 20x004	88.08	100.35	107.19		98.54				5094-6. MHC 488. 20x. diaphragm 1006	60.2	68.25	76.5		68.3167
	B6.WT. 20-04-2017. MHC 1 20 488. 20x diaphragm003	62.6	78.35	75.21		72.0533				4441-9. Diagphrame. 20x007	70.72	69.11	63.39		67.74				5094-6. MHC 488. 20x. diaphragm 2002	40.99	49.62	34.41		41.6733
	B6.WT. 20-04-2017. MHC 1 20 488. 20x diaphragm004	84.52	85.48	64.29		78.0967				4441-9. Diagphrame. 20x008	74.93	66.36	56.77		66.02				5094-6. MHC 488. 20x. diaphragm 2003	37.74	44.57	56.21		46.1733
	B6.WT. 20-04-2017. MHC 1 20 488. 20x diaphragm005	64.13	52.14	54.63		56.9667				4441-9. Diagphrame. 20x009	49.81	57.5	39.72		49.01				5094-6. MHC 488. 20x. diaphragm 2004	66.57	65.3	64.02		65.2967
	B6.WT. 20-04-2017. MHC 1 20 488. 20x diaphragm006	56.66	66.4	71.2		64.7533				4441-9. Diagphrame. 20x010	36.5	31.4	52.85		40.25				5094-6. MHC 488. 20x. diaphragm 3001	65.88	62.1	61.15		63.0433
	B6.WT. 20-04-2017. MHC 1 20 488. 20x diaphragm008	55.54	56.66	56.74		56.3133				4441-9. Diagphram. 20x001	51.22	53.78	68.87		57.9567				5094-6. MHC 488. 20x. diaphragm 3002	38.92	33.61	51.43		41.32
	B6.WT. 20-04-2017. MHC 1 20 488. 20x diaphragm B001	89.05	81.01	81.51		83.8567				4441-9. Diagphram. 20x002	66.91	71.07	73.96		70.6467
	B6.WT. 20-04-2017. MHC 1 20 488. 20x diaphragm B002	79.74	81.41	94.07		85.0733				4441-9. Diagphram. 20x003	41.57	53.28	41.56		45.47
	B6.WT. 20-04-2017. MHC 1 20 488. 20x diaphragm B003	100.74	84.9	79.3		88.3133				4441-9. Diagphram. 20x004	54.71	45.9	58.5		53.0367
	B6.WT. 20-04-2017. MHC 1 20 488. 20x diaphragm B004	75.73	54.21	56.7		62.2133				4441-9. Diagphram. 20x005	51.39	53.21	51.69		52.0967
	B6.WT. 20-04-2017. MHC 1 20 488. 20x diaphragm B005	60.97	47.4	55.76		54.71

## Sheet: Fig1h
1-Measure Desmin MFI in an ROI into myotome
2-Measure Desmin MFI in the same ROI into the neural tube (background staining)
3- final Desmin MFI= Desmin MFI into myotome - Desmin MFI background
		WT
n=1							WT	Pax3CREElmo1-/-Elmo2flox/flox
		Label	Area	Mean			7357.13	6536.12
myotome	1	Wt.B6, Fix 2 min. No AR. Desmin 1 100. mouse 568. 10x001.tif:2	4735.16	8815.87			9339.28	6586.54
background	2	Wt.B6, Fix 2 min. No AR. Desmin 1 100. mouse 568. 10x001.tif:2	4735.16	355.027			7664.45	6842.31
				8460.84		Mean	8120.29	6654.99
						SD	1066.8	164.168
myotome	3	!!!Wt.B6, Fix 2 min. No AR. Desmin 1 100. mouse 568. 10x002.tif:2	4735.16	6541.74
background	4	!!!Wt.B6, Fix 2 min. No AR. Desmin 1 100. mouse 568. 10x002.tif:2	4735.16	288.317
				6253.42
Mean n=1				7357.13
n=2		Label	Area	Mean
myotome	5	WT2. Fix 10 min, no AR, Desmin 1 100. E2GS 1 50. Mouse 568. Rabbit 488 10xA002.tif:3	4735.16	10128.6
background	6	WT2. Fix 10 min, no AR, Desmin 1 100. E2GS 1 50. Mouse 568. Rabbit 488 10xA002.tif:3	4735.16	2349.3
				7779.33
myotome	7	WT2. Fix 10 min, no AR, Desmin 1 100. E2GS 1 50. Mouse 568. Rabbit 488 10xA001.tif:3	4735.16	13002.2
background	8	WT2. Fix 10 min, no AR, Desmin 1 100. E2GS 1 50. Mouse 568. Rabbit 488 10xA001.tif:3	4735.16	3054.2
				9947.95
myotome	9	WT2. Fix 10 min, no AR, Desmin 1 100. E2GS 1 50. Mouse 568. Rabbit 488 10x 002.tif:3	4735.16	10900.5
background	10	WT2. Fix 10 min, no AR, Desmin 1 100. E2GS 1 50. Mouse 568. Rabbit 488 10x 002.tif:3	4735.16	609.929
				10290.6
Mean n=2				9339.28
n=3		Label	Area	Mean
myotome	11	WT3. Fix 10 min, no AR, Desmin 1 100. E2GS 1 50. Mouse 568. Rabbit 488 10xA003.tif:3	4735.16	7410.36
background	12	WT3. Fix 10 min, no AR, Desmin 1 100. E2GS 1 50. Mouse 568. Rabbit 488 10xA003.tif:3	4735.16	3581.35
				3829.01
myotome	31	!!!WT2. Fix 10 min, no AR, Desmin 1 100. E2GS 1 50. Mouse 568. Rabbit 488 10x 001.tif:3	3239.63	13130.9
background	32	!!!WT2. Fix 10 min, no AR, Desmin 1 100. E2GS 1 50. Mouse 568. Rabbit 488 10x 001.tif:3	3239.63	1630.99
				11499.9
Mean n=3				7664.45
		Pax3CREElmo1-/-Elmo2flox/flox
n=1		Label	Area	Mean
myotome	13	!!!8785-4. Desmin 1 100 mouse 568. E2GS 1 20 rabbit 488. 10003 copy.tif:3	4735.16	10970.9
background	14	!!!8785-4. Desmin 1 100 mouse 568. E2GS 1 20 rabbit 488. 10003 copy.tif:3	4735.16	4540.14
				6430.75
myotome	15	8785-4. Desmin 1 100 mouse 568. E2GS 1 20 rabbit 488. 10001.tif:3	4735.16	12116.6
background	16	8785-4. Desmin 1 100 mouse 568. E2GS 1 20 rabbit 488. 10001.tif:3	4735.16	6999.49
				5117.1
myotome	17	8785-4. Desmin 1 100 mouse 568. E2GS 1 20 rabbit 488. 10002.tif:3	4735.16	14825.1
background	18	8785-4. Desmin 1 100 mouse 568. E2GS 1 20 rabbit 488. 10002.tif:3	4735.16	6764.62
				8060.51
Mean n=1				6536.12
n=2
myotome	19	199-4. Desmin 1 100-5mars2021-5x002.tif:2	5097.69	11224.7
background	20	199-4. Desmin 1 100-5mars2021-5x002.tif:2	5097.69	3573.17
				7651.55
myotome	21	199-4. Desmin 1 100-5mars2021-5x001.tif:2	5097.69	10380.2
background	22	199-4. Desmin 1 100-5mars2021-5x001.tif:2	5097.69	3557.34
				6822.85
myotome	23	199.mvd2 - E11.5-CrePax3E1E2-199 embryon 4 and 5-5mars2021.lif:199-4. Desmin 1 100-5mars2021-5x008.tif:c:2/2 - E11.5-CrePax3E1E2-199 embryon 4 and 5-5mars2021.lif/	5097.69	8346.24
background	24	199.mvd2 - E11.5-CrePax3E1E2-199 embryon 4 and 5-5mars2021.lif:199-4. Desmin 1 100-5mars2021-5x008.tif:c:2/2 - E11.5-CrePax3E1E2-199 embryon 4 and 5-5mars2021.lif/	5097.69	3061.01
				5285.23
Mean n=2				6586.54
n=3
myotome	25	199-5. Desmin 1 100-5mars2021-5x007.tif:2	5097.69	11045.3
background	26	199-5. Desmin 1 100-5mars2021-5x007.tif:2	5097.69	3678.17
				7367.1
myotome	27	199-5. Desmin 1 100-5mars2021-5x006.tif:2	5097.69	11510.1
background	28	199-5. Desmin 1 100-5mars2021-5x006.tif:2	5097.69	3191.39
				8318.69
myotome	29	199-5. Desmin 1 100-5mars2021-5x001.tif:2	5097.69	7615.43
background	30	199-5. Desmin 1 100-5mars2021-5x001.tif:2	5097.69	2774.29
				4841.13
Mean n=3				6842.31

## Sheet: Fig2c
Cross-sectional area (CSA, um2) of the myofibers in adult muscles
	Mouse 4285 (WT)									Mouse 3449 (WT)									Mouse 7109 (WT)									Mouse 7114 (WT)									Mouse 9442 (WT)								Mouse 4286 (EID/EID)
	Lame 1, Photo 1	Lame 1, Photo 3	Lame 1, Photo 5	Lame 2, Photo 1	Lame 3, Photo 1	Lame 3, Photo 2	Lame 4, Photo 2	Lame 4, Photo 5	Lame 5, Photo 1	Lame 3, Photo 2	Lame 3, Photo 1	Lame 3, Photo 4	Lame 4, Photo 2	Lame 4, Photo 4	Lame 4, Photo 6	Lame 5, Photo 2	Lame 5, Photo 4	Lame 5, Photo 5	Lame 2, Photo 3	Lame3, Photo 1	Lame3, Photo 4	Lame5, Photo 1	Lame5, Photo 2	Lame5, Photo 3	Lame5, Photo 4	Lame 6, Photo 2	Lame 6, Photo 7	Lame 2, Photo 2	Lame 3, Photo 2	Lame 3, Photo 3	Lame 3, Photo 1	Lame 5, Photo 1	Lame 5, Photo 3	Lame 5, Photo 4	Lame 6, Photo 1	Lame 6, Photo 4	Lame 3, Photo 1	Lame 3, Photo 3	Lame 4, Photo 2	Lame 4, Photo 4	Lame 4, Photo 5	Lame 5, Photo 1	Lame 5, Photo 3		Lame 1, Photo 1	Lame 1, Photo 4	Lame 1, Photo 6	Lame 2, Photo 5	Lame 3, Photo 1
	1019.16	1946.58	1321.12	1884.2	4901.49	1702.6	3387.43	2258.49	3429.9	2338.9	2225.73	2220.94	3099.46	2413.13	366.1	1218.54	2690.38	5094.56	5494.31	1623.83	1802.79	1886.22	1267.31	3476.78	3004.44	1413.24	1528.81	1511.8	5317.5	1892.77	1888.48	1453.32	3692.53	1656.72	3113.95	3102.99	2186.79	1319.36	2113.69	3251.57	865.04	2480.42	2981.63		2577.84	1264.16	5913.22	828.49	3633.17
	2776.71	1432.02	2969.02	667.93	496.79	509.14	1396.61	2226.86	1706.63	882.93	1839.96	2220.56	1607.57	1973.05	3104.88	2570.15	2878.66	2425.35	2310.92	2465.68	1636.69	1709.78	3649.68	475.11	1797.75	1304.11	684.32	2102.48	2663.41	2158.3	1816.15	2265.05	2607.08	1746.96	2469.46	1355.15	2038.83	1441.6	3412.5	2800.02	1828.62	758.04	1168.63		2882.95	2499.83	900.32	2631.28	4005.83
	1888.74	4384.41	1693.02	1664.41	820.04	2200.14	4473.51	2327.05	3810.49	2602.67	620.3	4136.14	1618.54	1721.88	2034.67	2698.45	3206.08	2265.68	4424.49	2820.69	1965.49	2249.8	879.02	855.21	2606.45	2069.08	1110.91	1638.96	2287.73	3027.37	1347.71	2988.18	3627.38	2754.02	833.15	2274.88	1767	1702.09	2193.47	5173.07	1745.95	1282.18	2932.35		2618.55	2555.28	3747.23	2718.36	3128.82
	1952.25	2539.28	883.81	707.38	1124.9	2090.75	574.04	1306.12	1858.49	722.38	914.94	3418.3	2245.89	1844.88	1079.03	1027.23	2419.81	1401.4	2718.49	3189.94	1559.56	1021.56	4257.63	3340.42	1520.49	1845.76	2134.11	1562.33	1256.47	1021.43	1921.25	1634.92	1002.65	1881.68	2733.61	2667.32	836.93	2345.45	2419.05	1380.86	2890.51	2661.52	2872.74		3426.62	1450.67	4914.47	2435.56	2921.89
	3317.36	799.5	3529.96	819.29	1909.4	2789.44	1305.11	3321.77	3505.89	3041.49	1375.69	3923.16	1808.58	2060.63	3054.47	3130.33	2734.11	2007.58	3161.59	1536.62	454.7	1804.68	3073.12	2052.95	1070.83	3430.9	1599.13	1143.17	1675.38	2354.65	2573.56	1409.97	1207.19	2029.76	781.35	2300.96	1730.83	1266.93	3843.51	3045.14	2752.89	1098.69	1482.56		2472.86	3283.33	3689.13	1442.99	1203.79
	2143.69	3532.48	757.03	2429.51	1162.96	2610.1	3864.68	1716.33	1819.8	2808.85	1107.89	2278.78	1574.43	2064.04	2790.7	3049.8	2304.24	3996.5	1871.98	2016.27	1581.87	1641.6	4502.24	1452.69	2263.79	2596.37	2060.89	1418.03	1350.36	3096.56	1833.16	1383.75	1293.52	2730.21	3481.69	2521.38	3383.39	1429.25	1487.1	1849.42	1233.91	2080.8	1885.84		3350.37	3439.85	1886.34	841.22	2262.4
	2566.12	578.83	2679.17	1122.5	1301.21	1087.09	1389.93	1404.93	4161.22	1426.73	967.37	3907.28	1323.89	1997.12	1619.42	2222.95	1986.15	2701.22	4793.49	1934.74	2647.53	2150.87	1104.99	481.92	3159.19	1345.44	2591.45	1810.85	1390.94	1632.28	1775.44	1901.84	2222.95	2500.08	2280.8	3335.25	1285.08	1119.98	3073.62	1494.91	1581.99	3339.66	2816.53		3553.78	2838.08	5190.72	674.49	902.21
	3114.2	2042.36	1260	757.03	3200.28	1242.61	2024.84	2377.84	851.3	2668.58	1541.92	1150.86	2182.63	1661.14	2592.84	1681.05	2399.14	590.81	1754.27	2976.33	2490.76	2876.39	2144.95	1045.13	2011.36	2693.41	1511.67	1774.05	1031.14	1183.12	2856.1	2487.23	3867.46	1402.15	1781.62	2146.58	1781.62	1392.45	1416.02	4860.28	1857.36	1103.22	2649.3		4015.28	3507.4	3674.51	2184.27	2066.31
	1401.02	4684.6	491.12	1142.29	787.53	903.47	4529.72	2029.88	614.62	3435.06	1093.52	1906.13	2113.06	1995.1	2708.4	2633.8	1297.3	1947.59	927.42	1189.3	1217.78	2558.56	894.27	4289.51	1164.09	2997	1790.94	1155.27	2283.07	2222.45	2904.62	2386.41	896.54	1384.51	1147.84	1118.85	1720.37	1682.31	2428.88	2754.4	1565.99	1333.34	2899.08		3710.43	2828.13	4477.16	2111.93	1656.09
	2582	631.13	2184.01	1181.23	1053.06	904.1	750.35	2002.29	3897.32	2542.43	1690.5	3173.18	2159.19	1110.78	3398.39	2878.79	1662.77	1826.23	5106.28	2725.54	1206.19	804.8	839.07	738.25	809.33	776.06	470.7	2154.78	1104.61	3108.66	2293.91	1835.05	1323.39	2800.15	1352.25	1712.05	1518.22	1478.53	2590.07	2710.04	486.33	2674.5	3853.97		2512.31	3615.53	4703.38	1984.89	2991.33
	2243.12	1624.97	2894.29	3617.3	2635.56	3766.89	3560.58	1605.05	1184.63	895.16	1944.82	3320	2989.82	1756.91	1181.74	1441.35	1193.08	4270.23	2629.13	1331.71	1657.73	2274.37	3193.6	2422.96	2045.64	1223.07	1704.87	1180.85	1219.42	1093.14	2847.03	3675.14	2217.03	2846.02	2323.77	1817.53	963.34	1370.4	937.88	1214.25	698.3	3221.07	1463.02		4598.9	1942.68	4491.91	2350.24	1376.32
	4048.3	875.12	1680.92	1279.53	1400.52	4187.68	1401.65	1850.93	4161.85	3565.25	1274.62	1079.03	1992.2	1684.07	2290	2776.58	1773.8	2175.07	2557.05	2145.32	2072.48	997.11	2677.02	1670.84	2628.13	2498.82	2495.42	1906.88	1337.13	3228.76	1345.57	1619.04	2698.32	2476.77	745.56	847.39	1115.95	1304.48	1761.96	3995.75	2025.1	1815.39	3622.84		5199.79	2916.09	1341.91	1872.86	1400.52
	3146.97	2777.84	4404.57	1570.4	4251.33	2568.52	1639.96	1738.77	1618.16	2437.45	1604.68	1232.65	2143.56	1776.45	2694.41	573.04	2533.98	2664.55	4914.6	3038.08	2478.03	4156.68	1179.59	3175.58	1991.95	2484.71	2039.34	1420.55	1965.36	3097.82	2236.44	2286.22	2063.16	1661.89	3036.82	1880.55	2358.05	2340.03	2992.46	874.87	1918.6	4148.24	2798.26		2543.44	3873.38	3656.74	1320.62	4607.47
	3176.96	2047.28	1944.44	980.47	1334.98	2815.15	4564.25	2159.06	1446.26	1720.62	577.57	2840.86	1845.13	2047.53	1140.4	2688.11	2147.47	924.65	4453.09	928.93	1611.36	1195.22	930.32	1375.81	1933.22	534.6	1036.56	1897.31	858.86	1057.73	1641.35	2431.65	905.24	2276.52	1135.61	973.92	708.26	1503.1	2316.72	4866.96	1704.36	1469.83	2186.41		2167.63	4022.21	4509.55	1035.93	2416.78
	584.25	1375.69	746.19	3860.52	1864.29	635.8	1439.96	1995.73	1609.59	3201.92	542.92	3805.58	2257.49	2452.45	2934.62	3217.67	811.22	3314.08	3543.44	3521.89	1805.18	1763.85	1218.66	1085.2	1034.67	1328.18	1122.38	1264.03	961.7	1092.01	2180.11	1147.46	1625.97	2477.9	3120.38	2753.77	1760.57	2046.9	2001.15	2784.27	317.2	2180.11	1149.73		3636.96	3233.05	3032.29	1226.35	1762.96
	2999.9	2709.66	2506.39	2403.04	3429.77	1137.63	1201.4	3199.9	918.97	3026.36	1371.91	841.59	1701.97	1850.3	2848.8	541.15	2544.7	643.74	3216.28	2894.04	1885.59	2170.28	1539.4	1206.31	504.48	3045.39	3213.39	1399.13	2332.72	2494.54	1811.86	2228.12	817.27	1258.36	1712.43	2607.96	1917.47	1961.58	2707.52	2512.94	2448.54	3313.2	1503.86		3395.87	1833.92	4876.29	448.27	1141.53
	2397.88	967.49	2244.25	2752.39	1483.82	2529.83	669.57	1585.77	2720.5	2183.76	841.09	3310.93	2197.25	2179.98	1212.36	2411.74	1416.39	1759.18	3272.11	2619.05	2927.43	2245.14	3259.51	3495.43	2257.49	1822.83	3100.21	872.22	1407.45	1036.56	1474.87	1737.13	2813.26	1201.52	2313.69	2121.5	2151.5	1550.11	1183	1172.03	335.73	1330.32	2300.33		4657.76	5543.34	2678.91	440.96	4457.88
	3450.94	3003.43	853.19	698.3	654.7	2396.24	588.03	2275.26	891.75	3802.68	2035.05	473.48	1418.66	2001.15	590.43	1292.64	2235.18	3945.34	5578.37	2766.63	954.77	1715.2	2738.27	1015.89	2700.09	2549.36	2690.26	1909.03	602.78	3543.19	2467.19	2640.85	1124.52	1315.07	1915.58	702.59	1335.23	2340.91	1974.94	1987.29	1362.71	1442.73	1086.84		1739.52	2574.19	3787.93	2333.86	4006.96
	1787.03	1082.55	3838.47	302.46	1404.17	2998.76	2773.05	3291.65	1849.54	3369.03	1649.92	2616.66	2129.95	2628.25	3079.55	2574.06	2968.9	4466.83	2822.08	1598.63	2197.62	2996.5	2140.03	1378.46	2725.67	1132.33	854.83	1767.12	1542.55	2023.58	1834.42	2386.16	1831.14	3019.18	1669.2	2159.82	2143.06	1617.15	3510.3	3760.84	640.96	1659.5	1213.75		3067.7	2131.71	5525.94	3090.64	3019.43
	1626.73	1296.29	1035.8	2664.42	1612.74	992.07	2448.29	980.98	3792.47	2963.48	1827.49	3739.54	1317.84	1887.48	2741.8	337.37	1283.69	2625.98	4773.7	867.05	2523.4	3322.15	2466.56	2845.52	1169.64	602.78	1426.6	2195.86	2649.42	3215.28	1921.88	2332.6	1381.23	1745.95	3086.48	1238.57	1610.22	2051.31	1239.2	2789.94	2317.6	1908.52	1984.89		1610.22	3837.46	3750.63	1541.92	881.67
	3193.1	3619.94	1502.85	2717.73	4071.62	3109.29	1947.46	2128.56	949.85	2678.54	2170.53	3253.46	1557.54	1875.88	2309.16	2290.13	3163.86	4489.01	1542.92	1709.66	2818.42	937.5	1091.75	2448.67	2215.14	3102.99	672.22	1612.99	1077.51	1366.24	2855.1	1397.37	1722.76	2741.04	2589.94	2897.31	2023.84	2771.79	2459.63	1171.4	523.76	2675.13	1843.49		4051.83	3377.97	2366.75	2183.26	2356.67
	2416.78	4106.65	3220.44	711.29	1882.31	2043.5	757.03	2145.32	602.65	2995.36	1221.31	4780.88	1692.64	2244.38	3558.32	4064.81	2239.09	2144.06	3653.97	3755.54	1410.35	3798.77	2556.8	1675.12	973.04	1161.57	2238.83	1171.78	1284.95	1410.72	2505.5	1357.54	2584.14	4453.35	2041.23	847.52	1521.25	1648.79	1194.72	3658.38	1442.86	981.86	655.58		4158.32	4155.04	4083.97	2752.51	2975.7
	2723.27	3380.87	1105.37	495.28	3681.06	3002.04	1430.76	1498.19	3854.85	3113.95	1811.48	1694.28	1551.75	1392.95	995.22	3284.34	2319.36	5517.75	2866.94	3077.4	2279.41	3176.21	1572.79	2374.31	2047.78	3123.78	4764.12	1903.36	1081.42	2240.98	4067.96	1143.42	3511.18	1889.49	830.88	802.4	1666.18	918.47	1951.88	3000.91	2737.64	3840.99	527.67		1763.97	1972.54	4735.26	343.67	2968.9
	1931.96	727.67	3333.24	3313.83	746.57	2517.98	782.24	2017.41	2815.15	2909.67	898.56	1479.16	1066.8	2549.99	2587.04	2359.31	2566.25	784	2987.67	830.38	2912.19	2671.86	820.17	2184.64	3159.45	2883.2	2137.01	1736.25	902.84	2788.93	1669.83	2530.96	1598.88	2088.11	678.9	2058.37	1379.6	1466.8	1223.58	2283.07	2378.97	3385.41	1731.96		3063.42	3711.31	1774.05	363.96	1253.32
	3004.94	772.91	748.21	2555.66	3935.76	2512.18	2367.38	2075.51	900.32	1084.95	1208.83	2219.55	2021.95	2087.6	704.1	1076.76	2058.74	3364.24	3796.5	1858.62	1430.38	3587.43	2119.36	1136.49	2406.32	1021.81	1043.11	1854.96	994.46	3015.53	745.44	1150.36	1659.88	1960.7	3513.07	1906.38	1320.62	1877.77	2083.95	1998.38	2594.98	822.31	2100.08		768.25	1284.19	2203.42	512.29	1500.33
	2679.42	1476.13	284.44	646.38	519.6	790.93	569.13	1105.49	997.49	3438.47	1684.7	3149.87	1917.47	2798.26	3388.94	2674.38	1807.07	4674.77	2024.84	929.18	2374.18	3517.48	3125.17	3155.54	978.08	433.02	774.05	2129.7	745.82	1678.65	3031.03	1419.29	1410.85	1829	1091.63	2503.11	1179.72	1866.18	1395.35	1072.47	1910.92	2765.62	545.94		2508.53	2323.02	2685.84	1700.83	1691
	3807.47	2876.77	555.52	2194.85	1780.86	690.74	818.41	2269.71	1386.65	2283.32	1050.92	3883.21	1422.57	3380.24	2708.53	837.69	1021.68	3037.45	3022.46	813.11	2310.54	1511.92	889.23	1029.12	1269.83	2339.15	2148.98	1846.52	2985.66	2240.22	3986.17	1436.56	2648.54	3465.18	1187.03	2835.94	2343.94	1728.94	1595.85	1863.91	2594.98	760.56	916.83		2479.04	2495.04	4096.57	642.48	1501.46
	2660.14	4030.78	411.09	1310.16	1251.05	995.35	3246.28	2212.75	917.21	2922.52	1564.47	3205.07	1360.94	1694.15	1677.39	2967.26	1571.78	2953.77	4112.07	3835.57	2741.04	1408.96	2246.52	2414.77	952.75	1611.86	1969.64	1856.1	2441.48	2660.77	1185.64	1774.18	2029.76	1994.98	2960.83	1254.2	1757.42	1368.38	2068.7	4943.2	1057.98	2120.62	865.04		3740.55	558.16	4632.68	1012.48	1899.83
	2179.35	777.57	1618.54	2094.41	2838.34	2837.45	3742.44	1748.6	3211.37	3185.28	1390.69	3856.11	1854.96	1765.36	2843.5	3126.43	1306.63	4392.22	1444.88	1167.75	1888.74	2566	1576.95	2508.02	2969.28	909.52	1467.06	2105	1377.83	3462.28	3072.62	1360.57	648.15	1440.21	3062.28	482.3	1603.54	1039.45	2499.71	737.12	977.58	2193.97	1983.13		2756.8	3365.5	3683.71	570.52	3071.86
	2342.43	706.5	4649.31	2214.76	469.07	2901.73	2498.19	1245.13	1322.63	3269.21	930.82	1079.28	1405.05	2036.19	548.84	1170.14	1448.15	1211.1	2408.09	1944.57	2336.88	2200.52	2305.75	899.82	2434.42	1863.28	1834.92	742.16	1123.51	2055.09	3314.21	3735.51	2428.25	1196.1	778.46	364.84	1739.65	2254.34	2818.93	2780.36	1990.06	980.98	695.03		2709.66	702.72	2240.98	1800.52	549.97
	2165.74	658.1	1056.09	2497.06	1033.15	899.19	1011.85	2841.74	583.5	970.77	1455.21	4589.7	1703.86	3498.96	2376.58	2362.97	560.18	1797.24	1751.5	2591.07	1827.99	1720.49	914.94	3444.26	894.15	1867.94	1421.81	1502.34	1804.3	759.8	1848.79	2419.3	1043.23	1472.85	1362.58	2480.05	1632.02	1938.01	1350.48	2183.38	1220.05	1608.21	2050.05		1803.17	3266.44	4568.41	2232.53	2577.72
	3187.17	1212.11	720.86	2075.76	2463.91	1566.99	1334.1	2872.11	2576.58	1838.45	910.66	3513.2	2082.56	2345.45	2766.75	1914.7	2920.88	3537.27	4529.46	3381.5	728.05	2803.8	2737.26	3830.53	2424.34	2915.08	2146.21	522.37	588.16	1098.81	2517.1	726.53	960.31	4632.17	2279.16	4123.54	1779.6	2347.85	1209.46	3385.66	1483.94	3008.59	1830.64		2848.8	1610.85	2003.8	1671.09	3181.25
	2741.3	5128.59	777.57	663.65	1159.68	539.01	1100.83	1695.41	812.23	931.2	1009.33	1645.26	2466.18	1661.77	1688.48	1544.31	2042.36	5801.94	1886.34	3524.67	2572.04	1213.37	2959.45	1070.71	1915.33	2178.85	2175.95	1448.91	1311.16	3977.1	1285.83	1290.5	3736.89	1878.78	941.91	3154.28	618.15	2314.7	2660.01	2753.14	1936.88	1312.42	834.66		2450.43	2603.8	4272.25	595.85	914.44
	1967.12	2170.91	742.29	2421.82	344.68	1266.8	983	1991.95	2888.49	2696.68	1407.95	2108.9	1136.37	1901.34	1544.94	2635.43	2272.61	3934.88	4752.28	3638.34	1720.62	4108.41	2098.82	814.88	2648.04	1411.86	1474.74	1360.44	645	1666.43	3797.76	1400.52	2103.86	1291.63	1086.34	1416.39	1611.73	624.45	832.4	2195.23	1793.08	4660.03	2334.61		2973.94	3001.79	2027.11	214.24	3110.68
	2632.54	2211.49	3702.11	684.82	3331.72	297.92	591.06	2033.04	1401.52	2706.01	1494.28	5253.35	1599.13	1529.69	1627.74	1273.36	2294.66	3268.46	3448.55	4014.53	2695.93	2710.55	3012	949.47	1596.23	1320.74	1425.59	1107.51	1590.94	1026.1	3399.15	2100.58	776.19	1455.59	2569.4	4006.96	695.28	1849.16	2340.54	2660.01	789.55	1021.31	2977.84		1227.11	2666.31	2100.58	1629	1672.35
	1443.49	2847.28	3085.09	2055.09	1073.48	3078.03	3053.59	2937.52	441.97	2386.79	1133.85	3609.1	2069.33	2571.79	1439.46	1645.13	1480.54	1088.73	2315.58	3929.08	628.23	1464.28	892.13	2884.96	2786.92	2563.22	1544.18	1362.2	2608.21	3086.48	1731.96	1906.25	2202.66	1749.86	1490.25	2198.88	1180.6	854.7	2915.71	1527.8	2600.9	4319.38	2413.76		2743.19	1559.18	2387.17	1843.49	2821.45
	2890.01	816.01	2197.5	1730.2	3050.94	826.22	368.88	2310.29	3590.83	1809.09	1603.42	1804.68	1346.45	1621.94	2522.39	1307.13	2320.75	5945.73	2008.96	1089.86	2342.43	1931.21	3247.79	2208.84	2860.26	2103.74	1056.34	1964.6	2503.36	1221.56	2456.48	1828.5	2088.61	2019.3	2195.23	784.38	1817.28	2106.63	3310.42	3524.79	1319.1	1424.33	2914.96		3309.79	2801.91	4451.83	866.8	1925.41
	2730.46	2028.75	3081.19	1248.15	5077.67	1452.44	2401.53	2767.76	3226.11	3618.3	1263.4	4443.52	1426.6	2015.27	2376.58	1759.69	1073.86	4299.85	3635.82	2962.85	2498.95	3857.25	881.04	1759.06	1910.92	680.41	1192.07	1606.31	2808.72	866.55	4079.43	1293.52	2289.12	1218.41	1667.56	2029.63	1539.77	1962.46	1504.49	3874.76	1748.22	2752.13	2040.97		1601.9	1124.65	496.29	557.79	781.61
	1797.49	4387.81	2687.61	1510.41	1625.97	1630.89	523.89	2226.61	848.53	1816.9	941.66	2451.06	1916.08	1752.25	1313.68	1796.61	3414.27	3344.96	4752.4	2770.53	2426.99	3921.14	1450.93	1424.96	2174.06	337.62	2044.38	1332.84	2245.51	2190.06	3712.95	2917.86	717.08	1813.5	1227.23	1018.03	1253.07	1581.61	2610.1	3388.94	603.53	656.84	2661.02		3034.68	2441.48	2178.47	672.09	2718.86
	1618.29	2833.92	784.63	2267.69	1332.08	422.44	1411.1	3831.66	2853.58	924.02	1804.3	1037.56	1660.76	1995.73	2856.1	1598.12	951.99	3470.48	3527.44	1001.52	2092.77	1308.52	3365.75	3179.36	680.28	1906.25	610.59	1708.52	668.18	1588.17	1814.13	2386.79	3855.36	2396.11	1264.53	1673.36	1912.93	1758.43	4315.47	3354.79	1870.59	2997.25	2657.49		1603.04	3305.89	5947.25	596.48	1487.1
	2533.86	1032.27	2768.77	250.29	701.96	675.37	3392.85	2824.35	2116.09	1768.51	710.4	3018.68	1361.2	1395.85	3947.86	2093.15	2821.7	2449.93	1781.62	1383	1317.34	2351.5	2190.06	2337.51	2489.62	1950.61	3030.65	1960.32	2319.62	1043.99	1567.75	2499.71	4200.92	3201.92	2866.31	476.25	1666.68	1582.37	2208.84	4438.22	584.38	3064.93	2468.07		2971.17	2462.28	4661.79	2172.42	950.98
	1949.86	530.94	2005.44	2542.93	2225.48	2603.05	3132.73	2761.71	3291.02	2366.37	1771.16	2172.92	1791.95	1738.14	2692.52	1469.07	1206.06	1586.65	5442.26	1400.26	2016.02	2423.96	1852.32	1603.54	437.43	1841.23	2426.74	1478.15	975.06	2643.88	1956.79	983.37	2464.42	1721.25	3301.73	2817.41	2087.86	1714.32	2536.88	2506.13	388.54	1049.66	753.5		1270.58	3357.68	5415.67	1996.49	593.83
	1396.86	3560.96	967.24	2317.22	914.06	495.28	3500.47	1775.44	815.38	1778.09	400.38	2985.15	1579.22	2278.53	1824.97	2746.46	732.46	888.48	2408.34	2022.95	953.13	3151.76	2198.38	2611.36	3294.67	1081.8	1224.08	1875.76	863.02	2297.81	4271.49	1539.27	1330.7	2292.77	1865.93	2742.56	1867.82	1474.49	3427.63	3063.16	1747.08	1164.98	1449.04		2023.08	982.62	3607.47	2247.4	2436.44
	2789.19	4459.14	3392.47	1494.15	3636.7	3414.14	4235.83	3600.91	3960.84	2601.16	1558.93	3371.92	1174.43	1207.95	1247.9	1068.69	1214	947.08	3521.77	3453.97	478.77	2602.04	2625.23	3076.52	763.59	1961.2	1189.17	2255.22	1812.74	2423.84	2610.86	2290.76	1413.24	4053.59	879.53	2079.03	974.3	2094.79	2858.12	5069.1	789.8	3089.25	1871.85		2588.81	3491.77	1702.6	950.98	2454.21
	3466.44	710.28	2718.11	2118.98	868.06	507.38	455.58	2502.86	1591.44	2437.07	1200.26	1984.89	1469.58	1798.38	2096.17	2148.85	1910.79	4889.01	1239.83	3489.38	1742.3	3171.55	922	2105.37	1244.62	662.77	2304.87	1302.34	1782.62	1398.25	2100.33	1376.57	2563.73	1958.93	3027.37	1345.57	1462.39	1822.7	3488.88	1457.73	1430.26	3002.17	979.72		2451.31	3056.74	5082.08	2990.07	835.29
	3169.15	2634.93	977.95	630.25	2292.65	3351.63	1556.03	2741.3	428.48	840.46	922.38	4069.47	1012.36	1541.79	1179.34	703.35	1818.54	5540.31	2912.31	876.88	907.76	3495.93	2591.33	3137.39	1123.26	2887.86	2393.59	1419.17	921.62	2763.85	3308.16	1294.91	3408.22	1744.44	1234.04	1292.64	2043.5	2537.01	3447.16	2878.41	2272.48	1973.43	2680.68		2573.18	1963.97	1172.54	1748.09	2742.05
	1875.76	4025.36	2895.3	1138.89	914.82	2032.15	1226.98	2601.66	594.59	2870.6	1842.36	2165.99	1170.77	1802.79	2529.45	1975.57	2105.88	2689.12	2283.32	966.99	411.09	1918.48	1359.56	1330.45	754.01	2718.86	1635.17	946.45	2050.17	1284.32	3782.77	1364.72	3025.73	1619.04	1393.84	1692.39	1708.02	944.81	3755.04	623.45	2634.93	679.78	1549.6		1333.85	3378.23	3765.12	1379.47	2648.67
	2841.11	439.83	3981	2739.03	3438.21	2877.91	1032.14	2250.81	545.31	1313.43	738	3271.99	2140.66	1214.25	1825.85	2457.24	1390.06	3601.29	2757.43	940.4	2352.38	2668.2	3711.44	700.32	2939.91	1135.23	2683.2	1960.19	595.22	3301.73	2781.5	2212.87	4031.41	2872.49	2754.91	2203.04	1814.89	1757.29	1156.78	3329.58	828.61	1224.71	3423.22		1942.05	2714.33	5423.11	1870.84	1455.84
	3115.59	3377.22	1039.96	880.41	2783.77	989.17	3346.47	3150.25	2391.7	2806.7	1936	1892.77	1496.04	1614.76	2113.57	3375.96	1019.67	551.49	728.93	1058.11	2106.89	2919.62	752.37	3376.59	1224.46	2602.67	1610.35	1017.02	1198.88	994.97	3050.18	894.53	1085.83	2786.29	878.14	700.19	794.34	2312.43	3247.54	2888.87	1826.61	2084.08	2267.82		2665.18	2155.78	3387.68	970.52	3716.23
	1716.59	2100.33	3061.53	2222.83	1616.4	2106.38	983.5	3464.68	1162.71	1240.59	1791.07	355.26	1928.81	1438.7	1860	2598.13	1678.4	2365.49	2870.22	1514.69	995.47	2776.33	1784.14	3675.14	3153.4	1520.11	2600.65	1769.14	2024.59	1695.67	2444	1913.94	538	1287.85	580.72	1980.48	2320.12	1896.68	3753.02	791.06	786.14	3086.6	1425.72		4304.13	2290	2696.3	851.93	1386.53
	3438.47	3620.19	3113.7	1712.43	944.18	512.42	897.93	2118.1	1130.7	2034.8	1272.35	3984.91	2057.23	1419.04	1091	3050.94	2062.65	4341.56	3628.26	3510.55	1759.31	1018.53	1722.64	1029.37	1741.92	500.82	2932.73	1384.01	1963.6	3174.19	2520.25	2270.59	2149.86	1474.37	2258.37	840.59	1720.49	2062.78	2696.56	996.98	1129.56	4110.18	2544.07		3332.48	2332.6	2576.96	723.76	3995.62
	3620.19	1549.98	1712.43	2499.83	3489.13	596.6	3150.62	2026.99	506.12	637.94	1533.35	3910.93	1787.41	2028.12	533.34	2781.5	3681.82	2042.74	5286.37	2510.8	1948.09	3000.15	3190.95	724.14	3201.16	1201.27	858.48	1331.96	1011.6	1699.83	2086.47	1977.21	2294.29	1559.06	1605.68	538.25	1322.76	1841.23	3487.49	1869.2	1397.74	3961.22	577.7		3184.53	1955.03	3920.01	1146.07	2640.22
	2702.86	934.22	4168.15	691.5	614.62	3550.88	2436.69	3540.17	1939.15	2757.17	1217.02	3012.75	1315.83	2145.95	1440.09	475.24	1838.58	3613.64	3204.82	2539.91	790.05	2185.53	1587.54	1534.35	1202.03	936.37	2433.42	1077.01	2052.19	1227.86	2414.26	1813.5	2680.68	1753.26	1933.85	3036.95	1710.03	1997.37	2743.31	3414.14	1502.22	1396.86	1943.18		2031.27	1202.53	1573.17	1826.1	1398.63
	1842.11	946.7	458.35	747.2	3113.95	2396.62	1224.08	2695.17	1950.49	1292.89	1313.31	1445	1587.16	1270.71	2170.78	1585.39	2217.41	3407.59	2293.53	1009.96	1811.23	633.78	1121.12	941.03	69.57	3079.67	3034.43	1629.76	2822.71	3043.25	2789.06	3131.22	1665.04	1638.32	707.25	2252.44	2540.79	3251.95	3161.84	1992.96	1586.28	2641.23	2778.85		647.64	1972.92	3450.06	1371.78	1484.45
	3240.1	500.82	1089.36	2152.51	745.94	1453.57	2552.64	1113.68	856.34	2415.77	1345.06	4829.15	1547.97	1359.94	2232.41	438.69	3421.07	2944.57	3692.28	524.77	1466.43	2259	2639.09	1321.75	1078.14	2472.61	1218.16	1828.37	3196.37	2509.28	2848.04	2304.37	2779.73	2766.88	826.47	679.27	560.31	554.76	1696.55	883.18	984.76	1844.12	943.8		3502.86	2937.89	1145.06	767.87	2990.2
	2540.66	4333.37	3989.07	1515.7	1531.33	2804.94	606.43	2349.86	3128.07	2871.73	734.6	2163.98	1177.07	1704.49	2230.89	2598.76	1560.32	1189.68	3085.72	2533.61	1460.63	2845.9	2150.87	2329.32	722.5	2274.12	1471.59	1089.99	1882.06	1108.26	1237.06	1959.81	1392.45	2068.32	1143.17	2522.64	1817.28	1613.75	1577.96	796.6	1569.14	2906.01	3002.42		3328.82	1681.55	2575.32	1234.41	1644
	3814.02	621.3	818.91	1480.79	3615.78	2026.61	2720.5	2478.66	3190.32	2681.69	553.63	1591.57	1638.45	2092.27	630	950.35	1680.29	3804.32	1119.35	2143.18	2284.46	1768.63	1747.59	4413.52	2035.56	2805.95	2327.3	1797.24	1894.79	3391.71	1990.94	506.37	1694.66	1224.96	1129.31	3154.66	1277.26	2290.25	2520.25	3342.56	376.94	2081.93	772.16		2468.83	2956.29		2744.19	3109.67
	3827.51	492.63	1825.85	1213.49	1747.71	871.46	992.7	3460.9	2809.6	1909.53	1439.84	1341.79	1921.38	1551.12	2186.03	3348.74	1707.01	4949.88	3072.36	668.81	2271.1	2571.29	1796.11	324.26	2092.27	193.95	2607.58	1693.02	858.99	1982.37	1438.58	2239.46	2393.21	1718.22	380.97	1455.21	1819.3	2691.14	1407.32	2147.09	2541.04	3063.04	1508.9		2165.11	4017.42		2642.74
	2953.14	541.03	1069.45	1067.05	1689.49	3015.27	4169.66	2758.06	1542.04	1105.37	930.32	3895.05	1456.72	1422.32	3496.94	1241.47	3703.87	3826.12	4238.72	2428.12	2584.9	3911.94	4061.91	2658.5	2559.19	835.67	2790.82	1465.17	677.38	3759.83	1985.78	1706.5	2866.56	2424.22	2131.96	1344.06	1917.6	1558.55	3989.7	2150.49	1513.81	2970.79	1648.28		547.2	3132.1		2784.02
	2770.03	3819.31	3603.43	2259	614.37	2375.32	1047.14	2687.86	454.7	2212.49	920.36	4126.31	1913.06	966.49	2448.92	1433.91	3415.78	2160.82	3377.22	1806.19	2159.94	2932.73	1514.19	697.3	680.41	4066.07	896.92	1256.09	1514.06	1119.98	2375.45	1606.69	1544.81	1927.05	2387.42	2234.42	1750.11	2322.39	2145.58	3534.12	1042.1	1741.67	2475		3469.97	1834.55		727.92
	3404.82	627.86	4598.15	2023.08	393.32	1482.18	534.98	2228.37	717.46	1709.15	1016.9	1623.45	1579.09	1100.2	3255.6	2232.28	3748.49	4230.53	1141.03	1470.96	1177.07	2084.96	1589.68	1327.55	557.79	710.65	2083.45	1721	1452.69	2692.4	1859.12	1257.48	1978.72	3847.8	2316.34	3034.56	1294.4	3431.91	3141.17	2404.3	1666.3	2376.83	1266.68		401.01	3552.01		3081.69
	3109.67	2592.71	376.81	2306.76	450.04	845	3272.37	2000.39	3089.63	2412.12	873.35	1720.12	1162.2	977.58	2424.34	1561.2	2181.62		3157.05	3658.88	2037.32	2336.63	752.5	2943.06	639.95	2679.29	3222.84	1308.64	724.64	2631.15	2100.96	1399.63	3605.45	1520.87	838.95	1380.35	1535.11	3002.55	3267.2	1913.44	933.97	2600.78	579.21		874.61	4113.2		1042.6
	2591.2	810.72	901.83	4179.12	3893.92	2325.16	644.24	3004.81	1935.11	1545.7	1889.11	4860.78	1922.76	1516.33	2895.68	3566.51	2960.71		2289.37	1085.08	2893.03	929.94	2052.95	1216.77	2150.62	3545.71	628.11	1386.15	849.66	1474.87	2594.85	4769.79	2553.9	1668.57	3130.21	1158.42	2113.94	2435.56	2629.64	2551.75	1093.01	1669.83	3027.62		2971.67	2237.7		3452.2
	2975.7	495.28	2617.04	3441.11	2839.34	1301.96	881.42	3025.36	3616.54	2293.28	1101.08	3593.6	1914.95	1316.58	2343.56	2126.04	2076.64		2236.44	3475.9	2648.79	2570.78	748.97	2616.28	915.7	771.15	818.78	1055.46	1073.1	758.8	1867.06	1744.94	1496.67	5447.81	1572.16	2927.94	2112.43	725.27	2974.06	527.04	1528.05	820.93	2223.96		983.12	2212.87		1362.2
	4420.7	2207.33	5007.35	1240.34	2232.41	2974.95	410.21	2303.36	2202.54	2861.02	1421.56	2704.62	1747.97	1105.49	466.54	549.85	2483.83		2938.9	1253.07	1226.6	3212.25	728.8	2389.81	1378.97	903.35	1954.14	1157.67	494.27	3595.49	956.28	1153.25	808.83	2838.97	3375.08	2457.74	1805.31	712.92	4021.08	2742.68	2199.39	2268.2	1139.52		1288.61	3431.53		3782.64
	3680.43	2256.23	2391.45	3240.1	2684.33	663.02	1528.94	2203.42	689.36	2261.14	1676.76	4439.48	2506.01	1247.65	824.83	3031.28	2009.09		1575.94	3228.76	710.65	2299.96	3486.61	1677.39	3082.32	2105.63	2081.43	1520.11	916.33	3867.08	2392.71	2654.59	2127.05	3638.59	901.71	2169.65	2428.25	1455.97	1912.68	2664.17	1697.18	1720.12	539.77		2465.93	3645.15		2303.48
	2183.89	1322.63	586.9	1833.03	348.46	1865.8	2776.96	2748.35	673.86	2181.87	2299.2	2633.04	1418.41	1640.72	2537.89	2588.05	2918.11		3809.99	2999.39	2155.66	769	2585.91	2223.96	1321.37	1511.54	2327.18	1976.07	2476.9	1869.33	1588.04	2076.64	4599.79	1688.86	624.08	1087.97	1841.48	1855.09	3006.96	521.62	931.7	2285.34	2158.3		668.69	3283.46		655.58
	3564.49	1045	1526.54	1739.4	859.24	2741.67	2560.45	2742.93	172.91	966.23	1084.95	3198.26	1152.5	1452.19	2976.33	2020.81	2896.94		3445.27	3128.07	788.92	1694.03	901.2	2939.79	634.54	3426.37	922.88	2544.44	748.71	1276.51	1607.07	1454.2	1021.94	2229.26	1978.09	1320.87	1770.78	1616.14	1049.03	1075.88	725.27	534.22	1806.44		2919.87	2560.2		831.13
	2467.32	1817.53	3489.51	1278.27	558.04	2714.33	2848.8	1711.29	2702.98	2882.32	1172.28	1188.92	1315.57	1186.4	1128.18	2325.41	2775.32		3822.34	988.54	389.42	2218.67	3217.17	1596.61	2499.96	1642.74	2588.3	1372.41	1305.87	2309.03	1597.49	2442.11	1441.73	1759.56	3440.1	3019.43	1019.67	1661.89	3226.37	1884.58	1349.98	1763.22	495.53		709.9	1610.6		2541.17
	2815.65	3371.04	2190.82	1998.63	2871.73	790.68	2709.03	2643.88	3242.88	2441.61	2239.84	5153.29	1751.12	1173.54	1721.25	807.19	1126.41		3217.17	472.47	1658.99	2873.24	592.32	1147.46	2515.33	831.26	1584.26	1545.07	751.24	1809.21	2074.25	2563.73	3067.95	3461.28	2423.84	977.7	1015.13	2360.32	2208.59	1769.52	1677.9	2445.52	1774.05		3400.28	4161.72		2830.14
	2671.48	749.47	1569.64	1691.26	2374.56	1694.91	236.42	2257.36	1454.96	1485.96	1479.28	1670.71	1389.55	1038.82	1273.99	968.5	854.7		3590.45	576.94	2227.37	2890.38	2201.78	2233.54	2357.93	1730.32	1084.82	1365.1	541.28	1202.91	1919.49	3285.35	3836.58	2295.67	1329.69	2688.11	2524.03	2047.4	2785.66	2463.79	1655.84	1918.48	2390.32		2337.39	4322.41		2158.68
	2882.32	3259.13	3297.7	2250.55	864.15	3714.96	827.73	2986.54	827.73	978.96	1480.92	2760.7	1287.09	1685.84	2342.93	816.64	2083.19		1302.72	729.56	2290.13	3907.15	725.02	986.4	1284.57	2944.07	1620.3	1882.06	2311.8	1554.52	1306.25	4432.05	2126.42	1427.99	1487.35	3055.73	1692.89	1836.31	3758.82	2314.58	2137.76	1575.69	1264.79		3443.38	3920.26		3688.37
	3428.64	3202.55	5578.87	612.1	3006.83	1083.56	898.94	2017.91	2576.83	2638.71	854.58	4012.26	1153.38	2035.56	1578.59	2255.6	2270.34		2969.15	645.5	563.33	2116.84	3046.53	2148.47	2773.56	3297.95	650.79	1779.73	2297.56	3729.46	1252.94	2087.48	1279.15	2090.38	2023.33	784.13	935.74	2819.94	825.46	1786.15	2274.37	2124.66	1129.44		1958.93	1017.4		484.94
	2226.99	3580.75	834.79	637.81	3387.05	3330.08	421.93	1681.17	3039.98	1308.01	1693.4	1744.06	1399	823.2	724.77	1951.25	1291.13		2500.08	2886.73	1149.85	2617.67	761.57	842.23	2264.67	1405.43	2571.67	1884.83	1441.47	3065.31	1991.7	1673.11	841.59	2610.36	3150.25	835.8	1719.11	1561.58	2306.64		1401.65	888.6	2740.67		1758.3	1994.22		2910.93
	3793.98	653.57	2887.36	3001.03	2312.18	1379.09	3556.3	3322.4	1997.62	3020.44	1299.7	6733.01	1818.29	1823.46	2467.82	2487.23	1614.13		3265.31	3678.29	1497.93	3494.93	713.68	2148.1	2482.44	760.94	846.13	2207.33	1966.62	1154.01	1837.57	1931.33	2321.51	1022.19	1808.46	3654.22	1002.91	1678.15	1237.82		1838.33	2567.51	1923.77		932.58	3801.04		1095.03
	2276.89	692	3284.72	1099.06	816.39	1099.19	3787.18	2146.46	844.87	2893.41	3281.44	2484.58	1260.12	1510.91	2435.06	1427.61	1018.53		1258.11	3228.26	1746.45	2030.51	893.14	2948.48	1639.08	1788.8	1071.21	2285.21	2475.51	1727.93	1703.86	2112.68	2654.09	2034.42	1401.02	2775.32	1392.32	2074.88	1727.3		1536.12	2219.8	942.41		3039.47	1008.83		1890.38
	2709.03	963.59	1376.45	1271.47	1415.51	3668.97	1017.15	3327.94	1605.05	1648.41	384	3368.52	934.98	1789.3	1608.08	1104.99	1048.4		3632.54	667.43	2377.84	2824.47	2372.92	874.99	1190.18	1285.2	2015.39	1847.65	1326.67	3067.32	1420.18	2230.26	1359.68	1684.45	1604.17	2126.67	1978.34	2610.99	2539.4		974.93	2403.04	2157.93		1493.4	3947.48		3401.79
	2527.31	1839.46	1163.71	3183.14	485.45	2673.37	946.07	2262.9	1912.81	2802.04	1256.34	2474.12	1164.85	779.34	1970.65	1413.37	678.64		735.86	2476.27	1612.49	2600.53	2696.56	755.65	612.48	2279.67	3155.41	1840.47	1316.21	2678.03	1940.66	2135.49	1512.43	2188.05	1409.97	3557.06	1820.31	2755.28	1602.66		1996.61	559.68	1260		4412.89	519.73		2709.41
	2574.06	4455.87	584.25	3793.98	684.44	2010.85	1791.82	2508.15	1607.95	1161.32	555.27	4152.27	1021.81	1546.33	3275.14	1497.93	2174.06		1453.57	3589.07	1357.92	2530.08	1743.56	1824.72	676.88	2387.17	623.82	2916.97	2883.83	3038.59	1519.86	1242.73	2730.84	1364.22	2875.39	1036.43	2001.66	2140.16	2665.93		1762.84	2051.69	1723.64		1642.99	791.94		1362.46
	3347.48	1851.06	3508.16	3164.36	899.44	1462.27	611.47	2282.56	3721.14	2917.48	1603.16	1559.94	1708.65	2672.74	1193.96	2028.37	1515.7			2613.38	1550.61	2177.84	3177.72	3985.04	2607.46	880.66	426.97	1806.32	1555.9	1340.02	1576.95	1435.55	2564.36	3903.12	2566.5	806.81	2503.99	1908.14	1614.51		3111.43	846.26	735.36		979.97	2666.31		5094.94
	2229.63	3748.74	2957.3	1550.99	1108.14	3950.63	3151.38	4674.14	842.23	1879.91	1085.71	3796.25	1723.27	1681.05	2044.63	918.85	1794.97			3751.76	2168.13	3402.17	1117.34	2900.84	2928.57	2288.49	4184.41	2264.29	713.05	440.84	2480.68	654.2	1358.3	2356.42	560.18	3112.06	2090.38	2682.57	2067.31		80.15	1333.97	2333.35		4215.16	3633.17		1768.63
	2582.13	1103.47	3769.41	1202.91	3048.29	1674.75	2345.96	2339.53	3243.13	2730.21	2176.83	1340.78	1613.62	1198.25	1383.12	2073.74	3500.34			3805.2	1900.84	2624.22	2753.27	1769.26	419.79	2398.26	2286.47	1956.16	1442.99	3640.99	1808.08	2929.45	3198.51	3544.83	1126.16	2115.83	2511.68	1432.4	1865.42		875.75	3780.12	886.96		1281.42	3020.57		834.16
	3010.11	1666.93	2011.61	1429.75	620.67	711.29	791.18	2322.64	1510.16	3043.76	805.68	3473.63	1231.01	1493.9	1816.27	2774.44	1967			3062.16	1527.8	2105.25	3465.94	1715.58	2377.46	572.91	1945.2	1198.37	1106.37	1989.43	1928.18	928.17	1306.12	2483.2	1235.3	1032.02	512.54	2883.2	1100.32		650.92	2146.58	1889.62		3814.65	2035.56		2489.62
	3264.43	3026.24	319.22	847.39	3726.06	3003.43	2796.49	1898.69	909.77	1161.45	2069.58	5182.02	1883.82	1690.88	920.61	2272.36	2074.37			2371.03	3009.73	2096.55	2370.15	3329.58	1100.45	4358.7	460.5	1954.27	2611.36	2499.45	1422.82	2900.21	1872.98	1351.37	1322.25	2530.2	266.54	2541.04	1177.7		1929.06	1909.78	868.82		2017.91	2959.19		2630.39
	2248.54	3369.66	854.83	794.21	775.94	1260	835.29	2637.96	4758.7	1876.26	1424.71	3051.57	971.02	3207.59	2721.01	275.24	1795.6			1476.38	2462.4	1870.46	1937.26	3217.17	3152.14	1704.36	3530.46	1405.81	2160.19	970.9	2488.11	1643.87	4802.43	1634.04	2361.96	1907.14	1635.43	1212.36	2138.64		605.68	2787.42	335.73		4199.41	750.23		2681.69
	1623.33	3642.37	1205.56	1399	3884.34	1048.53	2492.02	2469.84	2244	2093.91	1182.37	1101.58	1804.93	3045.9	757.54	2064.67	2354.9			798.75	1181.86	3894.3	1413.24	3355.67	1312.42	2236.44	1718.1	1780.99	2882.82	2241.73	1332.71	3023.09	2460.89	1357.42	2116.84	2031.78	2013.12	2055.72	1565.73		1956.54	626.97	2185.65		3566.63	2669.84		2920.88
	2407.96	1035.67	2908.28	1458.11	805.68	1647.02	2013.38	2248.29	1496.29	1719.36	416.39	3504.76	2155.78	1760.57	2121.25	1873.24	2741.04			2916.22	1892.01	1535.36	2568.89	2878.28	1068.06	1546.45	2962.09	1904.36	1541.54	2590.82	1610.98	1943.68	2390.95	2141.54	2050.17	2972.05	1010.59	1412.99	2191.7		1961.96	1164.09	1477.39		2250.55	861.25		858.48
	2702.23	3135.63	1251.3	2219.68	1051.8	2770.16	737.88	2908.28	637.43	3716.98	1724.9		1607.83	1895.16	1438.7	1656.98	2888.87			2253.71	691.88	4044.9	1250.8	1162.08	2062.65	2592.71	2293.02	1132.96	2356.42	1279.66	1689.62	2363.72	2104.24	2246.52	2241.48	3149.11	1565.61	1674.75	2154.65		1429.63	1834.67	1706		5354.17	2026.61		805.68
	2939.28	1743.05	1435.17	1344.69	1112.55	668.69	1310.53	1431.27	3002.29	3636.07	1233.41		1545.44	4069.35	2129.57	2267.95	3076.9			1600.39	1951.62	1964.48	3594.99	1705.87	2714.83	1075.75	2190.19	1763.97	996.86	2256.48	1515.2	1894.03	3828.14	1247.27	1173.67	4730.47	2559.57	2419.05	2195.73		499.82	2690.13	3400.03		1954.02	4840.37		2126.17
	2631.65	649.28	3535.88	1903.99	3911.94	2628.88	3060.9	1869.2	1143.42	2108.52	1299.95		1732.84	1950.11	3068.58	1864.04	1701.09			897.17	2229.51	2334.74	1291.63	3067.7	3056.48	1359.68	2443.62	1923.39	477.63	3692.53	1516.21	1831.52	2263.91	2732.47	2171.54	3794.36	1352.12	2054.84	1558.43		1949.48	1541.16	1268.95		3692.41	1298.31		2548.1
	3779.87	1312.05	1519.36		452.05	2546.59	837.44	1678.4	1566.99	1215.39	328.42		1308.77	1259.37	2784.52	1781.62	2977.47			1027.36	829.62	1807.2	1950.61	2525.16	1536.75	1787.66	2907.4	742.54	1042.6	2556.54	1306.5	2143.31	3439.35	2493.53	1609.47	2315.58	2671.6	2341.04	2720.25		2863.79	718.22	2317.98		1046.76	2386.91		943.68
	1619.67	2955.66	607.69		3289.88	3662.54	2470.09	1494.78	1088.73	1841.98	1544.94		1597.24	1493.52	2154.15	872.22	1675.12			2538.02	837.31	3214.9	745.69	646.13	2114.45	2517.35	765.85	1580.61	3179.61	1961.83	1697.43	3994.36	1968.13	1453.82	1100.83	2712.94	1634.67	2819.05	1998.5		1498.44	1039.58	2145.45		3448.17	3126.93		3905.39
	3182.38	1159.3	1100.2		1447.15	2843.88	984.51	1463.78	3486.48	2037.45	1424.46		1174.81	1154.26	4294.55	1560.19	1686.47			970.27	2038.08	1531.08	704.86	4361.6	2135.24	3139.91	667.81	1577.2	1784.26	1548.09	1925.28	2476.01	3549.49	1385.52	3085.85	2642.74	1957.67	1840.6	2770.28		3455.73	2018.67	2743.31		2463.91	1820.05		1043.36
	3507.65	4141.31	691.63		1978.59	2725.29	2226.36	1592.96	680.16	3091.39	666.17		1853.32	1390.69	2937.39	958.67	2987.42			1029.37	2229.13	3102.48	1360.94	898.05	493.01	784.13	919.73	2029.38	2338.9	2865.18	1924.02	3926.06	1457.73	1417.28	1209.59	3512.69	2358.56	2970.28	1266.55		716.96	2029.76	2665.55		1656.72	849.66		1592.83
	1724.9	1942.8	1757.8		463.39	1141.41	1323.89	1315.83	3651.57	3776.21	1952.51		1759.06	1178.96	1674.75	1304.74	2186.91			1856.85	1781.74	2113.57	3683.33	1520.62	1205.3	815.89	2379.98	2052.44	2453.45	1399.76	2387.67	3084.97	4457.13	3701.48	1043.11	1526.16	2314.83	2623.97	1427.74		1952.76	720.99	1059.62		803.28	3575.46		1796.61
	2303.36	688.6	1404.42		1634.8	1498.82	1416.39	1101.33	2412.24	3006.33	846.01		1454.58	1866.3	3139.16	1393.46				3372.05	1387.03	3025.36	2589.81	2749.87	1729.06	2098.06	1953.14	1867.19	1316.33	962.07	2640.6	1150.36	1125.78	1543.68	1913.82	3607.47	2099.07	2029.88	1256.97		2183.13	3067.95	222.94		1859.88	1684.58		1980.86
	2166.87	1500.45	662.51		411.22	2298.07	747.96		712.67	3414.52	2160.07		1631.52	1331.58	2248.03	1437.69				2726.05	1752.38	2313.31	2916.47	709.14	2215.77	4152.9	1860.26	1512.17	2311.05	1670.34	2424.85	2825.86	1108.26	3111.94	2624.09	1257.73	2013.12	537.75	1203.92		906.62	2656.35	698.3		1312.42			3272.87
	1843.37	1139.39	3375.71		2041.23	1032.52	3341.05		407.19	1278.02	905.11		812.23	1659.62	3054.85	557.66				3009.1	2128.69	3731.35	664.78	3260.9	1078.9	2085.46	1977.96	1692.26	1750.36	3126.18	2228.63	2067.69	2776.83	1351.62	1559.43	2647.41	1085.58	2517.22			790.3	2057.86	789.42		1721.12			1009.46
		1482.05	3455.61		512.54	3738.66	1784.26		3336.76	2710.17	1605.43		2538.52	922.5	1689.49	2251.81					1943.43	1978.21	2570.53	1694.03	766.48	883.94	1173.92	1344.81	967.24	3085.72	1475.75	1816.15	3940.68	1615.39	1102.21	3899.34	2353.64	692.76			1181.11	1759.31	1665.55					498.93
		648.27	3273.88		921.75	2108.78	769		350.1	1095.41	1052.81		2135.87	1053.95	939.77	1050.17					1767.25		1468.44	573.29	1878.91	1699.57	2316.09	1424.71	1830.39	1835.93	2220.31	1908.4	1933.6	1872.61	1071.34	3341.05	1821.57	1726.16			1260.38	500.82	2503.74					2907.77
		524.26	660.88		664.15	2898.7	3226.87		1628.87	3186.79	1569.14		2036.94	2001.02	2739.15	743.42					1325.28		1217.15	735.36	690.49	1038.19	3129.58	3143.57	470.83	1052.06	1673.49	2368.51	2352.38	2377.84	830	2277.52	1882.06	966.74			1162.96	1019.16	779.72					1323.77
		2793.34	330.19		449.03	1350.74	2526.3		1492.26	1744.44	1152.88		2149.61	1151.62	2565.24	1505.49					1846.01		996.48	3106.89	1419.92	895.03	1261.38	1357.54	2999.27	1496.67	2521	1891.01	4179.37	1486.21	2341.54	973.8	2570.15	2942.18			1784.77	1022.31	2418.55					3548.11
		1781.24	1846.9		2387.67	1645	621.81		2850.56	2259.38	1767.12		1687.85	1955.4	2228						414.24		1700.08	1855.47	2257.99	2720.12	3584.15	1909.91	692.76	1135.99	1722.38	1161.57	4344.08	1924.28	2221.44	2148.85	2349.48	1368			897.3	3224.48	1112.67					900.07
		520.61	3357.43		761.95	3448.67	2515.71		1573.04	3389.95	722.75		1161.45	1287.47	1571.15						2616.28		3164.61	3420.82	1469.33	1619.8	4180.25	1510.54	3231.66	2663.41	1630.89	2540.16	2192.08	3314.96	3103.49	2560.2	1625.22	1875			1190.31		1143.17					3779.74
		2087.73	2399.52		527.41	1150.86	1683.44		465.79	2271.85	1284.7		1978.59	1009.96	566.48						657.22		2901.22	1034.04	3011.62	496.16	1070.46	800.64	1446.39	775.68	2013.88	2633.42	2457.49	973.42	967.49	1857.1	2357.42	2152.25			1872.86		1112.55					2620.94
		694.4	446.25		1303.6	1362.08	964.72		2900.21	1548.47	805.68		1453.07	1808.21	615.76						2551.63		2907.02	1150.36	484.19	821.3	2224.09	1527.55	2552.51	812.23	1643.37	1812.74	801.01	2690.38	1806.19	756.91	1896.05	993.58			2174.18		1963.09					1224.21
		3499.46	3170.16		2527.31	2146.58	1215.01		1174.3	2265.8	2057.99		1642.48		1369.89						1720.62		2837.07	2676.01	2369.9	2134.23	2783.14	1967.75	1061.89	3068.08	2182.5	2271.1	902.34	1985.78	1896.55	2476.52	2678.91	2181.11			539.51		2912.44					3885.98
		1777.08	1580.86		1104.11	2940.04	804.92		2514.95	545.06	1739.52		1390.18		2321.63						915.82		594.71	1654.58	2974.69	2622.83	1424.96	895.53	1743.05	2429.26	1982.63	1367.88	3062.03	2111.17	2850.31	2972.43	3143.32	2712.69			1671.22		1961.45					2487.1
		913.05	2111.3		416.76	2995.11	856.84		4470.36	2211.23	1742.04		1149.73		1329.31						918.22		1206.31	2300.21	689.73	2666.06	3027.62	1743.05	809.71	2918.87	2190.06	1429.25	868.82	1327.17	1178.59	2040.72	2517.48	1552.12			2751.63		1022.19					3000.28
		2723.53	2483.32		2762.59	1090.37	1872.23		3421.07	3191.84	526.15		1242.23		1365.61						1364.22		2374.06	3016.91	1486.97	2383.13	3367.51	1628.37	1487.73	1385.52	2305.75	2012.62	1810.73	1526.29	771.02	2514.58	1573.04	2354.02			1923.77		2192.46					3763.36
		2576.08	3141.17		1923.14	1929.95	563.46		495.66	2389.18	1082.93		1376.82		1301.84						2218.92		1528.56	1793.71	2516.85	3223.09	1755.91	1698.94	2900.34	2010.85	2535.62	1580.61	3186.42	3480.68	1038.45	1800.65	1511.67	2828.51			1405.93		694.9
		1034.16	793.08		2686.1	2302.73	4154.92		666.92	1221.18	721.87		1519.48								1441.1		2552.51	1175.31	2986.16	613.11	1275.63	1435.3	2051.81	3984.03	2055.47	4360.09	1979.1	2056.85	2801.28	2061.52	1412.49	1853.95			1632.4		374.67
		3840.23			2088.99	1960.7	1394.84		1178.33		1391.44										1558.55		3049.17	1466.43	295.02	3601.16	1571.15	2648.92	3517.23	1387.28	2820.57	1885.21	2110.79	2965.24	2254.97	1372.79	1336.87	1112.67			1108.01		1690.63
		943.8			423.82	3573.82	520.99		3081.44		1863.78										2697.31		3120.13	1542.29	613.11	1964.35	1502.47	1135.61	1569.01	2826.11	2383.26	2219.17	2323.27	2148.1	2377.21	3325.55	1215.13	3012.63			1161.7		701.96
		2284.2			728.8	2499.58	604.92		551.61		1501.46										1888.23		2419.43	2550.12	2030.64	1200.64	908.77	1710.16	1573.8	2108.65	2096.8	1275.25	2209.85	1674.24	944.56	711.92	773.79	2132.72			2149.61		2666.69
		654.83			2046.02	882.17	544.55		2082.19		1700.83										1511.67		3492.28	1426.86	2790.45	957.79	2592.84	1267.31	2348.6	1716.21	828.36	784.51	1193.96	1214.25	2097.81	1146.95	1022.82	2984.78			1469.58		988.29
		4455.61			2648.54	1937.38	1341.41		1333.22		1752.63										4481.2			2039.46	2719.37	836.81	2354.15	1851.94	2254.71	715.7	2230.01	1692.89	1632.4	893.64	1356.41	971.78	1454.71	3810.11			1301.84		1249.16
		946.7			889.23	4666.83	2313.44		2720.5		1255.34										3663.67			1867.44	2491.01	2799.27	2218.17	1835.3	833.78	3256.99	1794.22	2822.2	3258.12	1328.81	2189.31	1546.58	2815.65	1451.3			2085.97		1740.78
		927.17			1333.85	804.29	674.36		4430.03		1136.37										3149.99			1252.94	503.97	409.2	774.3	2018.79	742.67	1260.63	1906	1730.2		2891.64	2721.01	1891.51	1352.37	2555.41			1670.71		2637.7
		1897.05			675.62	1316.58	3617.93		4009.23		1479.41										2613.51			2954.53	669.95	2685.09	2181.49	1174.17	1996.36	822.44	1385.01	992.19		1466.68	947.96		1478.78	2162.84			2472.23		1330.32
					2743.69	774.55	2367		1493.9		2074.37										3053.71				1758.68	3022.21	1589.55	2250.18	2312.68	1064.91	2290.38	719.98		1932.22	1066.17		3120	2362.46			3125.42		824.96
					1030.38	2050.05	3183.27				1150.36										2865.93				2465.81	2209.47	1047.14	1529.69	2204.93	2418.42	3215.53	1145.19		1535.24	2110.79		1559.31	2381.24			2058.87		2860.64
					3386.8	2063.79	1349.35				1040.46										2512.81				1380.35	1601.78	2132.6	1319.23	1757.67	1869.08	3445.27	1453.7			2669.08		1172.91	1907.89			2473.74		1877.27
					3816.79		4356.31				1271.97										4919.01				2044.88	4142.69	1765.23	1279.66	1444.88	3666.57	1943.18	933.72			1032.27		2018.16	1501.08			1661.14		1880.04
					505.99		2671.48				1392.07														2228.63	3533.74	2358.94	2319.36	2314.2	4961.1	1718.6	1392.95			787.66		1150.1	2408.21			2187.79		1512.05
					1495.92		954.77				1299.82														1276	318.84	513.93	1278.65	2060.26	2306.13	3177.72	860.25			2099.2		641.22	2463.66			1205.81		1036.93
					572.53		1406.69				1443.87														2210.73	3511.43	1183.25	1751.37	1842.11	971.9	2881.56	1293.9			1980.1		2397	2907.77			1703.23		2620.31
					2656.35		1527.93				1816.9														927.54	1725.28	3756.43	2342.8	1572.41	1962.34	1694.41	1947.72			684.44		2102.1	2916.22			3529.08		2101.59
					952.12		530.94				1759.56														1069.83	1313.68	1858.11	1967	1355.15	2414.77	1372.29	2156.04			2332.72			1623.2			1184.63		647.14
					4309.68						1378.08														819.04	1775.82	2429.76	2064.29	557.91	1617.28	2501.85	1632.02						2283.45			1316.21		2617.29
					2271.1						2109.91														1160.31	2950.37	1373.67	1558.8	1230.38		1847.65							2542.05			1841.6		381.6
					750.6						899.44														3145.96	920.99	1658.49	2271.35	1980.61		1143.42										2928.06		606.56
					1793.34						1898.94														963.84		2553.01	2158.05	1846.27												1436.81		1611.1
											561.32														654.32		3881.44	1000.76	2947.35												1404.17		1581.36
											1366.11														1666.43		1263.78	1522.51	518.21												1558.43		2475.51
											1701.72														1933.35			2311.8	1240.84
											1563.97														1337.63			1004.04	1056.22
											1890.63														2060.63				4112.45
											1524.02																		954.14
											1580.73																		2309.53
											2977.47																		1626.86
											757.28																		899.44
											1648.53																		5149.51
											798.49																		1927.3
											1412.49																		5000.17
											1890																		2836.44
											750.48																		1446.64
											1735.11																		741.03
											1213.12																		1874.12
											608.07																		1541.66
											1638.7
											1332.46
											2609.47
											1693.78
											1189.93
Mean per photo	2646.52	2017.44	2053.82	1752.48	1783.51	1972.99	1826.73	2305.89	1959.36	2260.94	1367.34	2870.92	1655.76	1761.85	2034.34	1876.61	2080.45	2985.65	3013.64	2164.42	1864.57	2418.52	2041.44	2009.07	1760.95	1892.87	1901.82	1643.77	1717.09	2118.32	2150.55	1966.51	2210.96	2125.53	1810.35	2058.54	1715.07	1949.02	2292.9	2471.63	1587.91	2039	1750.14		2545.7	2601.37	3425.71	1829.57	2233.09
[truncated: 73 more columns]

## Sheet: Fig2d-e
Frequency distribution related to CSA presented in Fig2c
	Nb of fibers					% of fibers
	1-2000um2	2001-3000um2	3001 +um2	Total fibers		1-2000um2	2001-3000um2	3001 +um2
Mouse 4286 (EID/EID)	484	240	183	907		53.3627	26.4609	20.1764
Mouse 63 (EID/EID)	172	113	66	351		49.0028	32.1937	18.8034
Mouse 4282 (EID/EID)	315	187	271	773		40.7503	24.1915	35.0582
Mouse 5511 (EID/EID)	378	372	208	958		39.4572	38.8309	21.7119
Mouse 5513 (EID/EID)	481	356	221	1058		45.4631	33.6484	20.8885
					Mean	45.6072	31.0651	23.3277
	Nb of fibers					% of fibers
	1-2000um2	2001-3000um2	3001 +um2	Total fibers		1-2000um2	2001-3000um2	3001 +um2
Mouse 4285 (WT)	524	278	220	1022		51.272	27.2016	21.5264
Mouse 3449 (WT)	540	262	139	941		57.3858	27.8427	14.7715
Mouse 7109 (WT)	506	347	188	1041		48.6071	33.3333	18.0596
Mouse 7114 (WT)	489	353	145	987		49.5441	35.7649	14.691
Mouse 9442 (WT)	463	260	79	802		57.7307	32.419	9.85037
					Mean	52.9079	31.3123	15.7798
	Nb of fibers					% of fibers
	1-2000um2	2001-3000um2	3001 +um2	Total fibers		1-2000um2	2001-3000um2	3001 +um2
Mouse 7107 (RBD/RBD)	172	168	115	455		37.8022	36.9231	25.2747
Mouse 7112 (RBD/RBD)	444	217	92	753		58.9641	28.8181	12.2178
Mouse 7113 (RBD/RBD)	195	111	37	343		56.8513	32.3615	10.7872
Mouse 3820 (RBD/RBD)	219	110	37	366		59.8361	30.0546	10.1093
Mouse 9087 (RBD/RBD)	436	123	58	617		70.6645	19.9352	9.40032
Mouse 9088 (RBD/RBD)	288	209	31	528		54.5455	39.5833	5.87121
					Mean	56.4439	31.2793	12.2768
	Nb of fibers					% of fibers
	1-2000um2	2001-3000um2	3001 +um2	Total fibers		1-2000um2	2001-3000um2	3001 +um2
Mouse 9087 (Elmo1ko RBD/RBD)	457	143	63	663		68.9291	21.5686	9.50226
Mouse 9088 (Elmo1ko RBD/RBD)	350	214	43	607		57.6606	35.2554	7.08402
Mouse 37 (Elmo1ko RBD/RBD)	462	217	63	742		62.2642	29.2453	8.49057
					Mean	62.9513	28.6898	8.35895

## Sheet: Fig2g
Myonuclei: Nucleus that is located in the fibers (defined by Dystrophin staining)
Paper ref: Regulation of the growth of multinucleate muscle cells by an NFATC2-dependent pathway. J Cell Biol. Pavlath GK.
Microscope: DM6, 20x
WT - 11446				Elmo2 EID - 3326				n=1	Elmo1KOElmo2RBD - 5369
	#Myonuclei	#Fibers			#Myonuclei	#Fibers				#Myonuclei	#Fibers
11446-WT TA. Fix10minPFA. Dystrophin 488.20x001	147	129		3326-EID TA. Fix. Dystrophin 488.20x001	197	139			5369-E1KOE2RBD-TA-Dystrophin-Rabb488-2dec2019-20X001	133	171
11446-WT TA. Fix10minPFA. Dystrophin 488.20x002	124	120		3326-EID TA. Fix. Dystrophin 488.20x002	164	131			5369-E1KOE2RBD-TA-Dystrophin-Rabb488-2dec2019-20X002	122	185
11446-WT TA. Fix10minPFA. Dystrophin 488.20x003	129	112		3326-EID TA. Fix. Dystrophin 488.20x003	205	126			5369-E1KOE2RBD-TA-Dystrophin-Rabb488-2dec2019-20X003	135	134
11446-WT TA. Fix10minPFA. Dystrophin 488.20x004	113	118		3326-EID TA. Fix. Dystrophin 488.20x004	207	119			5369-E1KOE2RBD-TA-Dystrophin-Rabb488-2dec2019-20X004	124	172
11446-WT TA. Fix10minPFA. Dystrophin 488.20x005	137	125		3326-EID TA. Fix. Dystrophin 488.20x005	143	109			5369-E1KOE2RBD-TA-Dystrophin-Rabb488-2dec2019-20X005	122	170
									5369-E1KOE2RBD-TA-Dystrophin-Rabb488-2dec2019-20X006	135	185
Total:	650	604		Total:	916	624
									Total:	771	1017
#Myonuclei/100 fibers:	107.616			#Myonuclei/100 fibers:	146.795
									#Myonuclei/100 fibers:	75.8112
WT-11447				Elmo2 EID - 3327
								n=2	Elmo1KOElmo2RBD - 5543
	#Myonuclei	#Fibers			#Myonuclei	#Fibers
11447-WT TA. Fix10minPFA. Dystrophin 488.20x001	141	149		3327-EID TA. Fix10minPFA. Dystrophin 488.20x001	193	130				#Myonuclei	#Fibers
11447-WT TA. Fix10minPFA. Dystrophin 488.20x002	154	144		3327-EID TA. Fix10minPFA. Dystrophin 488.20x002	201	141			5543-E1KOE2RBD-TA-Dystrophin-Rabb488-2dec2019-20X001	122	143
11447-WT TA. Fix10minPFA. Dystrophin 488.20x003	192	130		3327-EID TA. Fix10minPFA. Dystrophin 488.20x003	176	125			5543-E1KOE2RBD-TA-Dystrophin-Rabb488-2dec2019-20X002	111	151
11447-WT TA. Fix10minPFA. Dystrophin 488.20x004	114	156		3327-EID TA. Fix10minPFA. Dystrophin 488.20x004	235	146			5543-E1KOE2RBD-TA-Dystrophin-Rabb488-2dec2019-20X003	164	179
11447-WT TA. Fix10minPFA. Dystrophin 488.20x005	191	151		3327-EID TA. Fix10minPFA. Dystrophin 488.20x005	222	130			5543-E1KOE2RBD-TA-Dystrophin-Rabb488-2dec2019-20X004	162	150
									5543-E1KOE2RBD-TA-Dystrophin-Rabb488-2dec2019-20X005	164	186
Total:	792	730		Total:	1027	672			5543-E1KOE2RBD-TA-Dystrophin-Rabb488-2dec2019-20X006	145	150
#Myonuclei/100 fibers:	108.493			#Myonuclei/100 fibers:	152.827				Total:	868	959
									#Myonuclei/100 fibers:	90.5109
WT-11448				Elmo2 EID - 3330
	#Myonuclei	#Fibers			#Myonuclei	#Fibers		n=2	Elmo1KOElmo2RBD - 5541
11448-WT TA. Fix10minPFA. Dystrophin 488.20x001	165	160		3330-EID TA. Fix. Dystrophin 488.20x001	196	109
11448-WT TA. Fix10minPFA. Dystrophin 488.20x002	149	155		3330-EID TA. Fix. Dystrophin 488.20x002	199	112				#Myonuclei	#Fibers
11448-WT TA. Fix10minPFA. Dystrophin 488.20x003	154	139		3330-EID TA. Fix. Dystrophin 488.20x003	220	120			5541-E1KOE2RBD-TA-Dystrophin-Rabb488-2dec2019-20X001	116	151
11448-WT TA. Fix10minPFA. Dystrophin 488.20x004	192	157		3330-EID TA. Fix. Dystrophin 488.20x004	149	124			5541-E1KOE2RBD-TA-Dystrophin-Rabb488-2dec2019-20X002	132	150
11448-WT TA. Fix10minPFA. Dystrophin 488.20x005	242	151		3330-EID TA. Fix. Dystrophin 488.20x005	152	115			5541-E1KOE2RBD-TA-Dystrophin-Rabb488-2dec2019-20X003	136	157
									5541-E1KOE2RBD-TA-Dystrophin-Rabb488-2dec2019-20X004	114	139
Total:	902	762		Total:	916	580			5541-E1KOE2RBD-TA-Dystrophin-Rabb488-2dec2019-20X005	150	143
									5541-E1KOE2RBD-TA-Dystrophin-Rabb488-2dec2019-20X006	122	152
#Myonuclei/100 fibers:	118.373			#Myonuclei/100 fibers:	157.931
									Total:	770	892
									#Myonuclei/100 fibers:	86.3229

## Sheet: Fig3b,d
Cross-sectional area (CSA, um2) of the myofibers in adult muscles 14 or 21 days after CTX-induced injury																											Mouse 5953 - WT - Day 14
Mouse 5953 - WT - Day 14							Mouse 7859 - WT - Day 14					Mouse 10214 - WT - Day 14					Mouse 60 - WT - Day 14					Mouse 1079 - WT - Day 14						Mouse 1583 - WT - Day 21						Mouse 3104 - WT - Day 21						Mouse 1584 - WT - Day 21						Mouse 3399 - WT - Day 21
slide 5, Photo 1	slide 5, Photo 2	slide 5, Photo 3	slide 5, Photo 4	slide 5, Photo 5	slide 21, Photo 4	slide 21, Photo 3	slide 10, Photo 5	slide 10, Photo 4	slide 9, Photo 6	slide 9, Photo 2	slide 9, Photo 1	slide 8 Photo 1	slide 8 Photo 2	slide 8 Photo 4	slide 8 Photo 5	slide 10 Photo 1	slide 8 Photo 2	slide 8 Photo 3	slide 9 Photo 1	slide 9 Photo 2	slide 10, Photo 1	slide 8, Photo 1	slide 8, Photo 2	slide 8, Photo 3	slide 8, Photo 4	slide 8, Photo 5	slide 8, Photo 6	slide 11, Photo 1	slide 11, Photo 2	slide 11, Photo 4	slide 15, Photo 1	slide 19, Photo 1	slide 19, Photo 4	slide 6, Photo 2	slide 6, Photo 4	slide 8, Photo 2	slide 8, Photo 6	slide 10, Photo 1	slide 10, Photo 5	slide 11, Photo 1	slide 11, Photo 4	slide 11, Photo 5	slide 15, Photo 2	slide 15, Photo 3	slide 20, Photo 1	slide 6, Photo 2	slide 6, Photo 3	slide 6, Photo 5	slide 6, Photo 6
5255.12	2294.92	3140.67	1758.93	3563.99	925.02	2649.55	1021.81	715.44	2692.9	2819.94	2232.78	1343.68	2462.91	1608.46	1247.9	2706.26	1210.72	1055.84	3459.39	2529.7	3218.05	2044.88	2441.99	5120.9	2995.61	3935.89	2454.34	1882.81	2182.5	3298.58	1759.44	4888.38	3182.26	4015.16	801.65	1708.9	1548.47	2911.05	2299.83	878.52	979.72	2449.17	2855.6	2073.87	1919.23	2709.03	1116.96	3129.96	2246.65
2217.66	2175.95	4298.96	2184.14	2308.02	400.13	2126.55	1479.91	1185.27	1645.38	2680.3	1331.2	1202.03	1716.84	1780.48	1409.97	1054.83	2301.72	873.73	1701.46	964.09	1228.74	1612.49	1520.37	1983.13	1906.13	2166.37	885.2	1616.02	2306.01	3614.9	2444.25	4047.92	3443.51	1734.23	943.3	4287.62	1909.53	3060.9	2991.08	945.82	2796.37	1118.09	1356.28	2090.38	2231.4	2073.74	2930.71	803.79	3345.71
1584.13	1486.46	3546.72	2442.11	2828.88	1044.24	2582.88	1194.46	1564.98	1183.37	3061.4	1609.34	1201.65	1396.74	1843.49	1408.71	1664.29	2143.43	3402.93	1383.75	3139.28	1555.9	988.92	1193.58	1390.18	2070.21	1061.76	2807.96	598.74	4333.5	4159.08	2247.66	2501.85	1439.96	2921.89	2484.58	3246.28	2327.68	2364.99	2489.25	1450.67	2247.91	1050.54	2285.84	1548.6	2389.06	921.87	3355.79	3688.12	2151.12
2547.6	1534.98	1328.93	1049.91	3933.62	870.45	1969.64	1644.75	1558.05	2232.66	1972.17	1145.06	1064.66	744.93	2844.38	888.85	1486.21	2098.57	1843.49	3593.85	1571.28	1646.01	1812.62	2402.04	1934.48	2263.41	999.63	1412.36	2495.8	1626.1	5098.72	1771.03	2761.59	2751.76	2472.48	3439.22	4027.51	1259.75	3276.78	1967.88	1973.3	1318.85	1579.09	1991.45	2246.4	1624.97	1309.53	2119.87	3870.35	1473.74
1952.38	3172.43	2004.81	2982.51	2219.05	768.37	2590.07	2005.18	2408.59	1622.32	1089.36	2186.66	1279.41	2419.3	785.14	688.85	3215.65	2233.42	1021.94	2644.63	1793.21	1819.67	1919.36	534.47	1523.14	2538.02	2470.97	2861.52	1183.37	3658.76	2028.75	1954.77	1605.94	1396.61	3621.08	1243.49	2056.73	1188.04	4606.47	1845.26	1426.98	1873.74	825.72	2258.75	1116.58	1552.63	1949.73	1174.3	1202.91	2854.09
845	1170.9	2348.6	2251.18	1383	1038.7	1922.39	1554.14	2623.97	2272.99	1728.81	1688.1	1355.4	2091.64	2100.71	1012.23	880.28	2662.66	1371.4	1308.14	2052.19	2328.94	3382.76	1875.63	1479.03	1256.34	2519.49	1551.49	2089.24	2282.19	3822.97	1724.65	2410.35	1639.71	4549.25	1199.63	1706.38	1635.05	1932.85	1457.73	2030.39	2667.7	1875	2876.52	2318.48	1783.76	2442.36	3442.37	2462.02	949.09
1843.49	3514.21	4362.73	1980.73	2269.71	793.08	2528.82	1269.2	2041.73	1674.37	1102.21	1430.26	1117.09	2166.12	1909.15	1283.56	1667.18	1553.89	2478.16	1620.93	2609.73	2000.77	1056.47	1162.45	1322.88	1849.29	2073.74	801.27	2488.99	3070.1	1816.78	2397.25	3348.99	2364.36	2272.99	1968.26	3165.24	2251.69	1973.55	2574.69	2500.46	2099.83	917.08	2201.91	1389.55	693.89	1446.89	2031.14	2002.29	1925.03
1595.48	4267.71	3332.23	1807.7	2880.93	469.32	1497.43	3520.89	768.25	1974.81	2051.43	1593.21	668.94	1634.8	1547.84	1892.64	1307.64	2227.62	1779.47	1934.23	2278.78	1322.88	1798.38	1508.65	1528.31	3665.19	3272.11	645.88	3073.12	1311.92	1896.17	1871.22	3697.32	1813.88	2605.82	761.06	1718.22	2280.67	1510.03	2213.38	3678.54	1480.04	1048.4	2135.37	3203.18	2064.92	3670.48	3401.04	2126.55	2744.32
3480.81	3198.26	1238.32	3304.5	2638.59	782.36	1665.42	1071.46	2328.69	2547.09	1221.18	2024.59	1016.27	549.6	3259.01	1331.33	2326.8	1589.05	2276.39	1159.3	2192.46	1149.98	2071.6	1631.52	1093.9	3271.61	1805.81	1403.04	2576.71	3221.83	2471.1	2147.34	3577.72	1539.9	2335.12	1852.69	2681.94	2030.51	2938.52	2240.6	3917.11	2394.85	1658.49	1362.58	1889.87	810.84	2018.29	2941.3	1105.11	3337.27
1356.53	1635.93	1553.13	3318.36	1263.53	1335.61	1280.79	883.56	2695.8	4634.44	1601.65	1956.92	1472.1	1138.51	1473.48	2128.44	2536.38	2367.76	1678.65	2300.71	1547.84	2751.25	2463.79	2323.4	2444.63	1273.73	2707.02	2110.54	2094.41	1800.02	2449.93	3444.89	3747.35	1242.86	3386.42	1958.81	2582.5	3030.4	3251.32	3736.89	4228.52	922.5	733.72	729.56	1229.75	2287.98	1548.22	4597.52	1038.32	3191.08
1903.48	2518.74	3368.77	1641.73	2696.81	1974.94	1511.54	1569.14	1595.73	2405.82	1654.71	2847.16	1491	1287.35	2773.18	1418.79	892.13	1019.92	1735.74	2048.03	1980.61	2229.51	1584.39	1028.87	1209.08	3355.16	2295.92	2196.87	2001.78	1278.27	2573.3	3542.56	2091.26	1069.83	1765.36	756.15	3174.7	2231.4	2466.69	1669.96	3987.05	2533.23	947.46	1053.19	2835.94	2211.86	4870.61	2424.59	2263.16	941.78
3020.44	2491.14	1288.61	1283.56	578.45	886.46	1294.4	1655.34	1714.57	3114.58	2388.8	2115.83	1559.69	946.2	1744.56	2400.9	1097.68	1256.47	1748.97	2976.33	1183.75	1092.51	3273.12	1260.5	1833.79	3634.06	1077.39	2256.86	2115.71	1682.56	2341.42	2755.41	4383.02	1403.29	2707.9	2163.22	3059.63	1877.39	3492.15	549.97	1608.33	2403.93	2386.66	3641.37	1097.43	2411.87	1774.68	2665.55	1477.27	4544.08
3812	2016.02	3148.36	1744.44	2489.75	754.26	3278.92	1215.64	2852.95	3877.16	2778.98	2392.71	2230.77	1628.12	962.2	1193.96	2414.39	1679.91	2269.84	2298.57	1518.22	1347.08	1501.59	2317.1	1506	1428.87	1697.05	1193.33	1289.74	2617.79	1337.13	1547.46	3768.78	1756.16	4339.04	1539.52	3205.32	2129.32	4563.62	2010.48	1620.81	3105.13	2097.69	3209.6	2128.44	2741.42	2115.58	2057.11	1733.22	4140.68
1450.42	1441.22	3955.17	1521	3125.04	1075.25	1908.52	855.58	1093.9	1536.12	1101.96	1719.86	593.07	2899.58	1587.54	2463.03	2199.39	3005.7	2223.33	1523.39	1594.59	1705.87	3232.16	978.84	1172.41	1978.47	1077.01	2171.16	1276.26	3012.25	2982.63	1571.91	3552.77	3158.69	2590.57	1072.35	3436.7	2456.61	3067.95	1584.51	931.83	2483.57	1702.35	1704.99	838.82	320.86	3143.57	1992.46	3459.51	4097.32
2341.04	1001.52	3516.35	2850.43	3421.2	886.71	2488.62	2160.32	1143.17	1908.14	2532.47	1982.5	1399.89	1516.84	612.23	2100.08	2983.14	559.05	4609.49	2760.58	3105.51	3129.96	963.34	2751.25	1288.73	1441.6	2575.95	3212.88	2185.78	2665.18	1785.52	2216.28	2478.28	1250.8	1273.36	1878.15	1739.78	3279.55	3135.25	3124.54	2232.41	828.36	2959.57	3961.34	868.31	1897.56	1987.29	1234.92	2093.4	3492.78
862.01	2115.33	4561.6	1715.07	1363.34	1406.69	2604.94	817.15	1026.6	809.84	1806.19	2151.88	571.27	534.98	930.06	2251.31	2622.2	1653.07	2133.1	1391.95	1625.47	935.61	1189.8	4241.62	2004.55	2857.74	2243.75	789.8	2611.36	2278.91	2769.15	1659.88	4212.13	1747.97	5538.67	1023.7	3374.57	1556.41	4058.76	3072.99	1934.23	1433.03	1424.33	866.3	1520.11	2219.05	1024.58	2940.42	2640.1	1965.49
1059.62	3083.58	1850.3	2019.3	3409.61	1160.56	2239.97	1737.63	2780.99	1472.98	2653.83	875.12	1836.31	1421.18	2003.29	2342.93	1241.47	2013.75	2054.59	2752.89	1500.2	1293.39	1355.9	1223.7	1053.44	3206.58	1998.63	619.92	1935.11	1868.07	1464.66	2456.23	3636.33	2622.45	3483.2	1040.59	1737.25	3036.19	1535.24	2004.3	1577.96	1236.94	1664.29	2407.71	1000.13	2193.72	2988.56	2260.51	2689	2761.71
2941.8	1742.17	1836.69	4758.45	3692.53	1679.28	1931.59	1439.84	2021.31	2251.94	1846.39	1247.14	1452.69	1827.61	1942.93	1858.74	560.56	1648.15	1287.35	1818.54	3095.55	1647.4	2637.07	2946.21	1905.62	1940.66	2267.19	2521.26	1400.14	1709.53	1404.93	2161.83	2437.83	2760.45	1161.7	2446.52	2761.21	1873.36	4809.11	2073.99	2185.65	1404.55	544.3	1840.22	1224.08	1895.54	1530.32	3184.02	2719.12	2669.34
2021.57	3507.78	4049.94	1945.57	2453.45	1492.01	2705.63	2049.04	1180.35	2540.92	1309.78	954.01	2272.1	2513.69	2134.74	1496.42	1848.91	2702.86	1166.11	1650.17	1090.62	979.09	1465.92	1292.89	1426.48	3585.03	1926.54	4391.97	602.65	2774.19	1462.14	2768.9	3349.24	2025.47	4021.08	2448.41	2061.77	1826.86	4477.16	1067.05	2999.14	633.02	1875.63	2299.96	997.36	1734.1	1841.98	2577.59	2256.98	2134.74
1281.55	1508.14	4021.58	1523.64	3906.65	1000.13	1980.48	1550.23	2521.89	1867.69	2201.03	1080.29	1456.47	1543.05	1432.02	1323.89	1422.44	839.33	1821.57	1749.73	1137.63	803.16	1124.65	1194.09	1212.61	1410.47	2017.53	3321.39	1713.44	2758.69	1729.95	2244.51	3556.43	1039.71	4849.06	1390.18	3377.47	3468.33	2000.9	1740.15	3390.32	1358.42	2986.41	4141.81	916.08	1425.34	2021.82	1893.65	1957.55	654.45
1934.11	2267.69	1266.43	1728.94	2308.15	1145.06	2644.38	1614.38	1676.89	1417.66	1175.44	3058.12	2258.37	3242.37	2169.65	2194.98	3070.22	902.47	2358.18	1950.87	2917.98	697.8	1804.05	2554.15	3698.08	1598.38	3367.89	2001.66	3125.04	4173.82	1939.27	2319.99	4492.29	3843.38	2494.92	1605.81	3078.66	2594.48	4236.2	608.32	756.15	1624.21	1870.46	1832.91	1236.05	663.14	2986.04	1822.45	1720.37	4675.53
5123.17	2569.02	1995.35	3592.47	3232.92	1340.91	2296.93	1726.42	1741.54	1882.81	1113.3	2032.91	1995.23	945.44	1342.92	1933.98	536.11	2895.42	1069.2	2305.63	2181.11	1745.32	3030.02	1045.88	1763.97	1559.06	1564.35	3572.43	1181.11	1881.81	2415.52	2483.7	3160.45	1889.87	1241.72	2645.39	2528.94	4246.66	3510.3	1433.91	1367.25	3052.96	769.51	1694.28	3082.82	964.97	1999.89	1759.81	2345.2	1503.86
3812.51	2232.41	1936.5	3446.41	2865.56	973.8	2853.58	1275.75	2266.69	1768.89	1043.49	1743.81	1674.62	1994.98	1454.83	1540.03	824.46	1054.83	2924.91	2511.55	1740.91	1223.95	1529.57	2561.33	1544.69	1463.28	2435.18	1758.68	1817.78	2577.09	3072.87	2885.09	1394.34	1476.89	2283.19	2158.56	1824.34	2501.6	2848.04	2555.79	2837.96	2600.65	2149.48	2002.79	2145.2	2028.62	1885.71	970.64	3445.27	3210.36
1446.77	869.95	1008.07	2930.08	2752.39	920.11	1866.05	847.77	1857.73	1461.39	2142.3	995.35	1752.38	931.32	1487.22	1244.24	1917.34	396.73	1901.09	3023.72	1896.17	1258.49	2268.7	1022.19	1302.72	1694.41	2348.35	1707.76	2446.4	1525.03	959.18	1656.35	3472.62	2332.72	5326.19	625.97	2989.69	2130.07	2794.86	2118.98	2255.85	3453.34	1687.85	4809.37	1934.99	2758.56	1563.21	1799.38	1329.94	3865.69
1619.67	2620.44	4128.83	4598.53	2334.74	1218.03	1521.88	649.53	1184.63	1831.02	1088.6	1789.05	1100.95	1744.19	1175.18	2135.87	776.06	878.65	2096.55	1786.53	1531.96	800.51	1094.91	2267.19	3884.47	1711.8	1800.9	927.42	2184.64	2050.43	2120.5	3398.64	2386.28	1947.72	1395.35	1583.88	3077.03	2414.64	1580.61	1346.83	3117.73	1449.41	1848.53	2381.37	1315.07	700.57	1838.7	1685.46	1695.54	3069.46
3780.12	1852.57	3112.82	2581.62	3024.35	1066.55	2200.77	2618.93	2321.88	1967.63	2074.88	2129.95	1560.69	2288.87	1562.33	1359.43	2306.13	1026.22	2172.17	3129.45	1762.33	1862.78	971.65	1861.89	1404.55	2283.07	2352.26	1148.47	1790.82	3849.06	2367.63	2906.14	1719.23	2549.99	2156.41	1170.02	2674	3096.81	1209.34	1707.51	2993.09	1839.84	1608.21	1769.39	1920.49	1725.03	1654.2	1698.56	2516.59	1426.86
3919.88	2909.29	553.25	3340.67	2053.83	1379.47	2970.54	1411.1	1196.99	1419.04	1818.54	1341.91	2858.25	1234.67	804.42	1471.97	2548.98	1426.6	2483.32	2224.72	2268.95	2000.77	3569.53	3773.44	701.71	1664.79	1276.51	2802.8	1365.86	1914.07	1870.46	2022.7	2970.28	3380.12	2886.22	1900.46	3226.24	2039.46	1782.5	2716.09	2220.94	1064.79	1797.75	1119.1	1955.53	454.57	2261.39	3188.31	3074.51	3446.53
819.29	1212.86	3280.93	1480.54	2981.88	1269.95	2428.63	2785.78	1585.39	958.04	3034.3	1116.71	2318.36	822.31	2339.53	2316.34	2454.46	2502.73	2569.78	1141.53	2987.55	1657.61	2488.36	2012.49	1269.45	2465.93	1649.67	4328.33	1202.15	2227.11	2025.22	3764.49	3096.18	2309.79	3992.47	1260.38	2331.71	1224.58	3697.7	1594.59	2254.08	1124.9	2185.78	2115.83	2798.64	2280.04	1939.02	1665.67	2813.76	569.63
3102.48	988.92	2685.72	3519.88	3310.17	1137.75	2277.02	1003.29	1168.76	1499.95	1243.24	1900.58	1823.46	873.86	2027.74	2115.71	2743.69	1955.15	1345.57	2577.59	1000.39	1579.47	1654.2	2274.37	1388.42	2687.11	2516.85	1492.01	1572.16	2425.6	1087.47	2212.37	1554.14	3446.41	3002.17	981.36	1277.39	1318.35	1937.38	2576.2	551.61	4382.39	2804.18	2862.53	924.65	1345.06	1094.4	1816.4	2734.49	631.13
3302.99	1017.4	1608.08	4138.79	4691.66	1424.46	2713.95	758.92	954.77	1654.08	2180.86	1907.77	2476.39	673.23	969.76	1651.68	2367.25	930.32	918.22	1630.01	1486.72	1870.21	1921.63	1606.19	2290	1112.93	2330.45	826.35	1644.12	2393.09	1493.9	2567.76	1352	2473.62	3804.69	1738.26	1974.94	2419.05	1549.98	1719.23	1312.05	1510.03	1982.75	1132.21	1004.42	1692.77	2093.4	2367.88	3138.9	4246.41
1329.56	1964.1	3240.48	4528.46	2401.78	1440.97	1911.17	1640.22	1264.03	2338.02	2615.52	1222.82	1127.8	1270.58	2210.48	3179.99	550.1	1470.46	2376.96	1627.74	2878.28	1424.33	2880.93	617.77	1611.1	4795.13	1899.2	1149.73	1626.73	3392.59	1850.17	1815.14	2999.27	761.19	2292.65	1957.67	3090.76	2505.5	1421.44	2156.67	2150.87	1073.73	1180.85	1182.24	1924.4	1673.49	3026.11	1559.69	666.8	3951.51
1581.87	2687.74	3611.88	2660.64	2820.44	1371.28	2565.62	1027.1	2770.66	1483.44	2293.15	611.47	2358.05	1589.18	812.74	3042.62	1340.4	665.29	2740.04	3171.17	1660.76	1561.58	2402.79	1196.99	1086.59	854.32	1469.33	1683.82	1925.03	3910.68	2465.93	2431.65	4679.56	2854.84	4584.41	946.32	1591.07	2120.87	1803.42	1991.32	3343.95	2390.32	1938.39	1879.16	3102.99	1329.31	1932.72	2450.81	2192.58	3681.82
1726.29	1305.62	2497.44	1402.28	2656.99	1228.49	1385.14	1120.24	2701.09	998.75	2097.43	1545.82	1351.62	2567.13	2198.51	2942.81	1925.03	1368	1817.28	2939.79	1355.27	1851.31	1639.08	2192.96	1853.58	3521.89	1496.04	4533.25	2000.39	2548.35	1985.78	2226.11	3634.94	1146.07	1857.48	1505.75	2340.41	1488.73	3454.72	1429.38	3930.47	2917.48	834.41	1096.04	1292.01	1427.74	2543.94	2229.89	1944.19	2530.33
3145.84	1862.27	3221.58	2755.16	4223.22	911.54	1856.47	2123.9	1813.12	2820.57	2039.71	1599.89	2143.94	1907.39	1037.31	1763.97	683.69	1934.86	1367.88	1647.65	1539.02	465.41	2704.12	2097.06	1295.41	1144.94	2543.81	2111.55	2501.47	1903.23	1919.74	1577.2	1868.45	2065.93	2735.88	3454.35	2008.08	523.38	1893.53	2529.2	3246.78	3536.89	1915.58	3647.04	1084.82	337.24	1948.35	2300.84	2889.25	2968.52
3750.38	4671.62	3095.3	1540.03	2303.48	1403.79	1266.05	1450.67	3051.07	844.75	2335.62	526.28	1741.54	2077.14	1043.99	2169.14	2111.3	1530.45	2157.17	1529.06	2801.91	1716.21	4234.82	3143.57	1364.35	1146.2	2774.57	2298.57	2348.6	1538.51	2071.72	2486.35	1761.07	3104.63	2159.69	1163.71	2226.61	2838.97	4801.68	1763.59	1073.48	2390.95	2054.08	1980.48	1584.13	2676.77	3084.46	2238.2	3442.37	792.19
1667.56	2303.23	1746.96	1325.66	3794.11	1532.09	2441.36	1982.25	1174.68	1195.98	1491.38	522	1266.55	1048.65	1165.73	2685.97	756.15	1337	1669.08	1941.42	1723.64	2566.88	1627.36	1673.99	1438.32	1302.72	1995.73	4005.7	1908.9	1057.6	1715.2	2193.84	2465.68	3320.13	2193.09	2962.22	2032.53	792.45	2476.52	1513.31	1289.87	1451.18	1295.03	3703.37	1507.76	1400.14	2534.11	1641.73	1800.52	2707.9
1243.11	2324.03	3562.35	2957.93	3031.41	2432.41	2565.74	2799.65	1694.28	1066.93	2467.57	1756.16	1356.41	2066.56	2206.95	2358.94	2330.2	1319.23	1567.62	1448.28	2860.89	2020.94	1403.92	2680.68	1759.06	2700.97	1561.7	1527.04	2031.27	4161.85	1456.98	2924.16	3774.7	1949.86	2391.32	1379.22	2051.43	1940.66	3573.44	1413.37	1160.44	4124.04	2715.59	1861.01	1204.42	2947.6	1307.51	1541.92	1387.54	2093.02
3656.74	2314.45	3978.11	3512.19	2554.4	1831.02	2483.2	1270.96	3377.34	1902.85	2152	1418.29	1600.14	2615.27	1808.08	1962.84	1879.91	1811.99	2512.56	2155.91	1174.93	1874.75	1966.87	2883.45	851.17	3117.1	2515.96	1784.51	2180.74	3023.09	1944.82	2865.93	2815.27	1422.32	3589.57	2139.9	3128.32	2224.22	3752.27	2850.94	2523.15	4007.59	1127.04	2495.93	1417.15	2210.86	2570.28	1330.32	2846.15	1644.37
1109.4	1746.33	2572.3	3032.16	2422.33	1033.03	1844.25	1694.03	2569.9	857.22	2784.4	1022.44	1566.24	3256.99	1185.14	1146.32	868.19	982.36	1560.82	1547.71	2401.41	679.4	3143.69	1848.79	1006.81	1136.49	3143.95	1423.45	1687.35	1527.55	2720.88	2932.48	2508.15	5518.13	2099.95	1815.01	3017.92	1515.95	3971.17	2767.26	1668.07	2203.3	411.98	2293.4	1686.97	1771.53	1397.24	2591.83	3276.02	1714.07
1170.14	1473.11	3230.27	3464.43	2540.66	1841.23	2407.33	1017.53	1195.73	1734.61	1542.42	1039.2	1667.94	752.5	2440.73	1561.07	908.14	844.24	2562.72	1746.45	3691.78	1191.06	1957.67	1888.23	647.01	1690.75	1735.24	2104.49	1801.28	3456.87	2182.75	3012.75	3301.35	2956.8	2325.04	951.61	1290.62	2982.76	2186.91	1711.67	1838.33	2117.22	743.17	2209.09	1159.18	1990.06	1755.78	1498.31	2476.27	2086.72
5577.99	1768.89	1522.51	1785.4	3017.04	1182.37	3335.25	1114.69	878.9	1842.49	1364.85	1590.18	1387.41	891.25	1099.69	1563.59	872.98	3710.3	1902.73	1388.67	2393.84	876.13	953.38	1151.87	701.08	1044.87	2686.85	1383.25	2527.05	4237.34	2590.19	3305.76	2623.59	2174.06	2308.78	2640.6	3584.66	2163.35	3236.2	1261.64	1315.95	1795.73	1783.38	2468.58	986.15	1892.01	2228.88	3506.39	3598.64	3527.31
3641.24	725.9	2110.54	1680.92	4244.02	818.78	1941.42	1400.01	2126.42	1053.06	2670.85	822.19	2065.68	2330.58	802.91	1910.67	1494.28	797.86	2406.2	864.53	1913.19	3617.3	1685.46	641.97	1591.7	1374.81	1366.74	412.73	2158.3	2275.89	2604.43	1417.28	2091.13	2855.35	4123.54	2213.88	2571.79	2098.32	3613.77	1801.91	2680.17	2739.15	1499.7	1538.39	1852.82	2627.12	1878.78	2363.47	3506.39	2500.84
2172.42	1178.46	1387.16	2783.01	2666.82	916.83	1032.27	1516.58	1821.94	1524.02	2930.08	1283.44	1851.56	1788.29	1224.21	1375.06	773.42	2007.07	1916.71	1026.6	1383.25	1083.31	1776.7	1024.84	2138.14	1900.96	913.93	2144.69	1992.96	904.36	1360.31	2089.37	1555.53	1943.56	996.1	2900.97	1692.39	1130.07	2033.79	1713.81	1123.13	1260	1586.91	1733.47	965.1	3139.03	988.04	3233.93	2674.12	2245.39
1369.77	1697.43	1554.9	2655.35	4353.91	1912.68	1594.22	3189.31	1864.92	1108.52	1713.31	1373.29	1494.91	1969.64	2016.15	2274.75	1774.56	1732.59	1272.47	4199.28	1826.23	1045.13	2785.03	900.83	1633.41	1657.35	2365.74	498.18	2630.52	1453.7	2902.61	3300.09	2099.83	2843.75	2782.38	1208.45	4274.52	2877.02	2136.12	615.88	1268.06	1476.26	781.48	2684.46	1482.94	2460.51	3383.65	1806.32	2253.2	3111.81
2959.95	3271.61	4029.52	3286.61	4276.66	907.51	2169.65	1215.51	2454.08	1999.76	1530.83	1016.27	1756.79	1236.68	2312.94	2745.71	2095.67	851.05	1884.45	2924.28	2383.38	1955.15	1353.38	1129.56	1505.24	2535.37	3717.74	972.28	2391.83	1694.66	2270.97	1798.75	2561.84	1467.56	3692.91	1162.71	2675.01	1846.9	2988.93	1417.15	929.31	1665.29	2877.4	3397.26	1410.09	1472.98	2321.13	1553.76	973.29	3791.08
2485.09	3914.97	2300.59	2218.54	3672.87	1429.88	769.76	1872.48	2723.9	618.15	1533.72	1805.94	1918.48	2027.62	543.42	2196.62	1282.81	1315.32	2723.4	1907.14	882.17	402.4	1721.63	1798.63	1570.4	1662.27	2034.17	2174.56	1810.1	1500.58	2117.22	2720.88	3818.31	2365.74	1832.03	2930.84	3684.84	2125.41	5035.96	1976.2	2285.46	875.5	2396.87	1684.2	2140.79	1558.93	3043.25	1210.34	2967.01	4458.01
1982.37	2133.23	3169.53	2728.19	3012.88	1059.62	1198.5	638.19	748.08	1139.14	2380.49	856.34	1428.75	3109.79	1914.95	2458.24	736.99	849.53	1863.53	2586.41	1602.53	599.12	4050.19	1879.03	3014.39	1419.17	1011.98	1748.47	1570.52	801.01	1445.38	2379.35	2459	2774.57	2193.47	1192.45	3615.53	1915.96	1785.14	1649.04	2322.64	1313.05	723.38	485.32	1069.95	2513.57	2073.87	888.6	3074.76	3205.32
1960.44	1182.62	3683.21	2167	2708.91	1729.82	1839.59	743.42	3076.65	3035.69	1472.73	893.9	2012.37	1835.18	1036.3	665.41	2688.74	486.96	1146.58	1844.12	1257.1	1495.54	1971.91	2257.23	1869.2	1390.18	2033.67	2723.65	2046.27	1890.12	2492.65	2749.49	2556.92	1721.38	2102.22	1238.07	2359.82	1447.9	4142.95	1439.46	2136.38	1342.92	519.35	697.04	2136.25	1791.45	2558.94	3247.41	1797.87	4187.43
801.52	2755.54	1665.17	3472.49	4015.03	1323.39	1636.43	657.22	2219.8	1439.96	1458.74	3706.77	2507.77	2373.3	1938.14	1543.3	1963.6	1830.77	1721	2220.18	1203.41	2630.52	2568.39	998.37	2650.43	3657.37	1557.54	3670.86	1666.18	1455.08	1469.96	2714.96	1605.05	2266.69	2618.17	1195.98	3075.01	2241.48	2332.72	2179.1	456.21	843.86	3515.22	2700.59	1750.36	1711.55	876.25	2374.31	2730.96	2731.72
1375.44	1533.47	4103.37	3612.76	1178.46	1104.23	3058.25	779.34	2428.75	1694.91	1995.98	906.88	1040.71	856.47	1163.46	1438.95	456.97	1116.71	2089.24	1348.22	1984.89	2866.19	1081.29	5063.43	879.91	1631.65	1635.55	4033.68	3113.57	3453.59	1264.28	2822.83	1650.8	2600.15	2219.8	1150.36	3929.59	3050.44	4371.68	886.96	2394.6	2497.94	1794.22	4309.17	3970.92	2867.7	4036.96	3041.49	3259.64	2283.07
1342.54	1497.93	3321.89	2312.94	1885.46	1025.72	2490.76	976.06	1399.13	1547.71	1584.64	1635.17	1276.13	1362.96	1450.67	1944.69	1718.98	776.94	3289.63	1515.7	1551.62	1701.84	1697.56	1539.02	4310.31	1009.71	1832.4	1571.41	2185.9	3967.9	1802.16	2636.19	1522.76	2520.75	2010.48	2753.39	3659.77	2104.74	2768.9	1267.43	1756.91	3510.93	1228.62	2042.61	2885.97	2533.73	2094.79	2772.8	1320.74	1908.9
933.47	1606.19	2401.03	2757.17	3448.93	1313.31	1803.54	994.21	3017.42	1565.48	3308.16	851.8	2439.97	1859.62	661.38	2462.15	2002.16	1144.05	976.44	1496.04	801.01	1777.46	2792.71	786.52	1717.59	3123.66	2857.62	3243.13	2218.42	3773.57	3001.16	3254.22	3020.32	2139.65	3388.43	954.89	1210.47	1288.48	1017.78	1934.11	2851.32	1311.67	1828.37	1489.87	1459.24	2288.36	6419.34	2192.2	3397.51	2065.3
1885.46	1306.12	3947.48	4090.65	3486.61	1114.69	2610.86	1225.22	2007.45	1511.92	2415.65	874.87	1737	1577.96	1354.14	1001.14	3609.36	1385.52	1818.41	2518.36	1867.56	243.73	3692.66	1865.67	940.02	3398.52	1708.14	1675.12	2297.81	2805.57	2049.8	2772.17	1192.83	1920.87	1916.34	1617.66	3058	2852.07	3045.9	1870.59	2939.91	2185.53	2938.27	3558.69	519.85	2056.98	5640.25	1604.05	2829.14	2006.19
2897.57	533.09	3410.61	2648.29	2186.16	1338.01	2632.91	1342.17	2107.77	1596.23	1544.18	1716.21	1412.99	1325.4	1591.44	2951.13	1248.66	1186.15	1255.59	2254.08	3438.09	1040.59	4147.73	1370.52	1050.17	2251.81	1226.6	2039.71	2375.19	1429.25	1963.97	2264.29	2462.4	2872.74	2453.33	1201.65	3117.1	936.87	1331.96	2297.81	947.33	1261.13	1440.97	3560.96	1868.82	1563.47	2411.87	1771.16	1031.51	1643.11
1144.81	1263.02	2371.03	2429.13	4184.66	1957.29	2320.75	1472.35	1653.95	1218.54	2355.53	1425.85	1930.58	1328.3	2177.21	868.31	1269.32	1580.35	2510.54	2283.19	1204.29	1444.12	3977.73	1925.91	700.57	2400.78	1846.9	1719.99	2957.93	3070.85	1901.47	2025.73	2429.89	3072.99	2735.75	1080.54	1082.55	1667.18	2055.47	1995.48	1727.8	2153.01	1119.61	1663.66	2055.59	1762.71	3022.33	938.38	1646.26	1513.18
4264.94	2267.69	1822.32	2154.02	2809.48	1480.79	3330.59	597.23	1309.53	1524.9	1086.59	1041.09	2195.48	1642.23	2077.52	1278.02	2010.85	2748.35	1875.25	3760.71	2254.97	1271.72	3108.28	2098.06	1701.21	1603.54	3693.41	2144.06	2424.47	2347.72	1967	1697.68	1374.43	1600.14	3667.96	749.97	3261.27	2964.61	2121.13	2437.83	1524.15	982.11	1655.09	3412.38	3251.95	2704.12	4099.97	1789.81	3149.11	2636.82
1345.95	2450.68	2854.09	4323.79	2477.53	2063.66	2274.37	1392.7	1976.2	1650.17	2533.48	1031.26	2374.18	1583.88	1137.75	1645.13	1249.41	887.22	3128.95	1882.18	641.47	794.59	1229.75	1082.68	815	3125.92	2835.06	1092.01	2690.51	2883.45	1759.81	2314.07	1702.35	3256.74	3047.66	2249.17	2178.09	710.4	1501.97	980.98	2204.81	1317.34	1768.89	1883.07	2276.14	609.58	3488.37	3154.78	1689.24	3516.48
1818.54	2530.46	2765.74	1629.5	2144.44	1784.89	2809.48	1823.08	1669.2	1507.89	1433.79	915.07	3412.5	2254.08	2180.86	1158.04	919.86	1325.78	1954.52	1844.5	634.54	1499.82	3394.48	2336.25	2024.47	1000.51	1112.42	852.56	2502.73	2100.21	980.85	3906.65	2865.18	1254.33	2082.94	1721.5	2474.12	1721.38	1984.52	1850.8	2493.78	950.48	1328.3	2917.1	1712.05	1507.39	1883.07	3658	2783.26	3481.94
3172.43	2069.58	2797.38	2151.37	2118.35	1517.47	2470.85	1601.02	2737.52	1616.4	2791.45	1051.93	1497.93	1507.76	1576.32	1387.28	1371.53	1080.41	3536.26	1431.27	3186.67	1485.33	1595.6	1508.77	1798.5	1413.62	2492.77	1137.38	2941.05	1657.73	2626.74	3385.91	3998.9	1433.91	1254.58	1714.82	1112.93	1943.81	2095.42	2913.95	1393.21	2114.95	932.58	4880.32	3033.93	1326.54	1567.12	1604.55	2112.81	2450.18
544.05	5216.68	2053.96	1520.49	1592.45	755.52	2244.76	1998.13	1522	2444	2189.56	1047.02	1904.87	1752.25	1054.83	1200.26	1757.54	3009.86	2015.9	3008.72	1734.23	679.78	2176.58	2032.03	1287.72	1875.88	2662.4	1196.48	2014.13	1557.54	2366.37	2877.28	3126.68	2797.75	2667.7	3511.31	3543.32	1642.74	3256.86	1161.7	3362.47	2557.17	1210.34	3429.9	1994.35	2521.76	2580.61	1070.33	2660.26	2907.9
1914.45	2783.64	2455.22	1151.62	1393.58	1146.7	2487.1	1916.59	985.01	1347.08	2742.18	2108.78	1111.04	522.12	2917.98	731.45	2743.31	879.15	2084.33	2645.39	1357.79	1517.47	1855.84	1315.45	1968.13	1235.8	2724.28	1415.39	2251.56	2666.31	1707.89	3484.72	2578.6	2056.98	2726.55	1957.29	2550.75	1847.02	2976.21	1107.63	2034.42	4835.2	3859.26	2244.38	1919.49	2131.08	2139.78	2640.98	3199.9	2515.84
4124.04	1466.17	2233.79	2893.03	1696.42	2087.98	2057.61	2034.93	1507.39	1500.96	1014.75	1240.09	2169.52	1758.3	2931.72	1887.48	3202.42	825.84	2004.68	1284.32	1729.19	1084.7	2215.27	2391.95	1421.18	1470.84	2634.3	2326.42	1594.22	1351.11	2824.98	2189.68	1812.74	1833.16	2166.62	2440.1	3041.36	2522.89	1492.39	2297.56	1139.64	1053.82	1971.66	1840.34	2727.18	2587.04	2256.1	4207.85	3320.13	4634.7
2362.34	2319.87	1278.78		1425.59	1211.98	3040.86	1388.29	773.54	2569.78	1148.59	1699.2	1842.36	833.03	745.44	2757.17	1345.95	794.97	2054.46	2063.91	2430.14	1095.03	3354.79	1021.56	1851.31	3207.97	1625.72	1806.57	1861.64	2092.01	1459.75	2652.57	1301.08	3509.42	1487.73	1377.96	3422.71	2248.29	2343.18	1625.09	1381.86	845.5	1416.14	3766.51	2939.28	2067.57	1300.07	1695.29	1024.08	3875.27
690.74	2814.14	3066.31		2256.73	1133.59	1833.16	1899.95	1015.64	3159.32	1117.84	2334.74	1081.55	1564.6	410.84	1859.12	1322.76	947.96	1764.98	1732.84	1249.54	2010.6	1934.11	1053.7	2022.07	1859.37	2005.06	2223.33	3205.45	4185.29	2562.34	2520.37	3316.85	1851.43	1989.81	3122.02	4021.96	1073.61	2522.26	1508.39	1209.08	2511.93	1000.89	2211.23	471.71	1180.48	2645.14	502.46	1458.36	4321.52
753.63	959.18	2089.24		2533.73	1911.17	2023.71	1971.79	2104.37	2051.31	1701.21	134.22	1370.14	2097.69	2538.65	2915.34	1576.57	1133.59	1690	3546.47	1594.09	1596.61	4989.71	1434.92	1930.83	1743.43	4076.53	1597.37	2264.17	1763.85	3158.94	3401.54	3492.28	2522.89	2282.31	3079.29	2776.83	1415.64	2509.03	2339.28	1139.01	899.06	927.29	2162.59	1404.67	2190.69	1141.16	2024.84	2284.96	3575.71
802.28	898.31	3166.38		3622.84	1520.87	1081.55	1208.83	2040.72	1800.39	1832.28	2299.83	2439.21	1338.13	1069.2	2840.98	3228.76	1663.15	2523.9	2592.84	3144.2	729.43	3375.83	2186.03	852.94	1881.18	1104.11	2043.62	1096.67	2914.33	2218.8	2573.56	4427.38	2154.27	1452.31	2242.49	2390.32	2374.06	2411.24	2288.99	2005.81	1360.57	2552.38	2149.48	913.56	2063.66	1433.53	1254.33	2446.02	2228.25
1362.58	1302.59	1555.9		3636.83	1896.93	1011.98	1450.42		780.22	1329.94	1548.09	1432.78	1533.47	2361.71	2730.33		698.93	2019.05	1699.32	466.54	1406.69	2106.51	1377.08	3991.97	2096.93	2516.85	1887.1	2663.79	3277.53	2945.2	2422.83	3450.69	2343.81	3143.06	2202.66	2635.31	2884.46	2058.74	1846.39	833.66	1638.07	966.61	3167.26	1029.12	2179.98	3454.22	2419.18	3732.36	1678.53
2183.89	1227.86	1335.99		3614.02	1307.64	1787.41	1900.2		2388.55	1254.96	1313.18	1258.23	1485.33	2372.55	2011.99		3067.32	2069.08	3158.06	2591.2	1552.63	3443.26	928.93	1480.67	2003.04	2908.28	2539.53	1959.56	2934.24	1985.27	2188.68	2293.02	2727.18	2217.41	2158.43	4206.59	2238.2	3405.32	1455.46	1034.29	1071.97	1542.04	2584.14	1762.71	1219.42	1824.09	1273.99	2341.92	1873.99
1472.98	2009.09	1875.13		2549.23	1921	1648.91	1641.98		925.02	1558.8	2376.71	1102.09	2028.25	849.03	1188.79		1926.54	1275.63	1972.29	1131.96	3666.82	1480.67	1656.09	1164.34	1268.57	3584.28	3678.67	1171.91	2748.98	1604.8	1600.01	2835.81	1894.66	2916.72	1425.34	2219.55	2649.8	2250.55	645.25	3311.56	2345.45	643.61	1868.82	1031.89	2145.2	1582.5	1355.4	1904.49	2138.01
1875.76	1704.49	2368.14		3354.28	2130.45	1122.38	2181.74		1448.28	1578.59	1717.09	2004.93	1061.26	2604.94	3622.46		1096.17	1786.03	2221.32	949.35	2571.67	2642.74	1184.38	1902.1	1294.65	2761.96	1913.31	2590.82	1779.85	1841.73	1893.53	2584.77	1741.29	5270.74	3930.09	2918.23	2025.22	1560.06	2629.39	1257.98	2204.68	1808.58	2871.1	1234.92	1970.9	747.45	1338.76	1238.83
1373.17	1134.35	3752.14		3592.72	2086.09	1106.88	1829.25		1607.7	3142.69	1844.38	1533.22	2518.74	2759.82	1450.55		1621.56	1796.99	2121.25	1408.71	2423.59	1382.62	839.58	1922.89	3484.84	797.99	2076.89	2344.44	1870.46	2339.53	2102.73	2091.26	2276.64	988.67	2668.58	4440.87	1994.35	2003.42	867.81	970.14	903.73	3241.74	3740.55	518.09	1628.24	1628.62	4039.61	2541.67
1196.99	1511.42	2394.6		2344.82	1047.77	1077.77	2178.72		3117.23	1288.48	3675.77	308.76	2679.42	1356.53	1230.63		1377.96	1941.16	966.99	1954.77	1099.82	1272.22	1497.93	3034.05	1543.81	2433.92	3097.19	1394.97	2902.23	1943.43	1696.04	3170.79	3035.69	3331.85	2060	1456.09	2962.47	2563.73	1974.06	1819.3	2564.99	2085.08	3716.73	1556.66	1303.22	2252.32	3143.44	2805.32
2550.49	879.78	1722.38		2502.6	966.23	1368.76	2251.06		681.67	1961.58	1411.98	2370.66	2594.98	2041.1	1494.03		2094.03	3352.52	1608.08	1300.2	1174.43	3294.92	896.92	1456.22	2542.3	1979.85	1379.85	1986.91	2748.86	1247.65	1844.63	2766.25	3183.01	1685.08	979.97	1274.36	2321.88	1768.63	2562.97	1704.74	2748.35	1198.12	3092.4	1170.27	2628.13	3844.64	2236.44	2683.2
3565.63	1922.13	3274.89		3412.76	1248.91	1094.78	1834.04		1766.87	1870.97	1502.22	775.81	1206.19	2684.08	1561.45		684.57	2247.53	2109.53	1547.97	1390.43	2755.28	1874.87	1612.87	852.81	4400.41	2109.78	1065.42	2935.63	2599.39	2407.08	3030.65	1687.1	4326.06	997.49	1547.33	799.38	2259.25	999.76	1289.24	1203.92	841.59	2947.35	1464.54	2548.86	2864.17	2469.21	2348.22
1803.8	942.92	3127.06		2784.27	978.21	1491.63	2324.66		1436.05	2645.52	432.14		618.78	2486.47			3557.94	3035.56	2168.64	954.01	2520.37	3979.24	2300.33	1033.66	1226.73	2168.13	1670.84	1584.01	1246.77	2646.27	3500.09	1288.35	3473.63	3707.4	1990.56	2650.43	1600.77	3842.63	1446.14	2836.7	2181.49	1970.27	1984.01	1132.59	2074.88	1190.05	1279.41	1136.75
943.3	838.44	1926.8		1842.61	1000.39	865.16	877.51		1103.35	2233.16	614.75		1673.11	3312.82			2152.89	2240.22	1533.98	1045.38	2477.15	2734.87	2129.32	1501.84	1737.38	1554.77	1092.89	1400.39	1322.88	1832.78	2531.97	2454.71	2772.93	2009.97	2394.6	2309.41	2536.13	3947.99	2284.46	691.75	2788.56	720.23	2063.41	3037.83	1998.25	2262.02	1097.93	3579.36
2320.88	3227.25	4689.01		3002.17	1505.62	1241.98	1744.94		1639.33	1166.24	1177.96		1593.71	1263.27			1637.44	1997.62	1624.46	1914.82	1549.48	898.81	1184.13	828.87	3108.78	3891.02	987.91	2192.84	2607.08	1940.15	2054.96	5088.76	1872.61	2278.15	1645	1529.69	1293.14	1450.93	2097.81	769.76	1343.05	2527.56	4852.59	2277.27	2194.35	705.74	2146.46	3476.78
1804.43	3972.31	2604.68		2285.34	1659.5	1193.2	1268.82		950.1	2788.3	1075.88		1938.39	2310.54			4249.56	3149.24	758.42	1263.02	1462.77	3053.59	1988.55	3015.53	1358.42	3353.53	3212.76	2184.27	2088.36	2074.12	2484.96	2720.75	2105	2575.45	2392.71	3950.88	1365.61	2620.19	1805.94	656.59	1916.46	635.04	3641.62	2278.15	2640.73	1726.67	4140.17	2478.03
3903.75	2177.33	2602.67		4882.71	2001.15	1423.96	1119.61		1511.04		1024.96		854.07	3162.6			1185.9	2535.75	2552.89	1284.45	2436.19	888.98	879.15	1991.45	2282.19	2271.6	2060.26	1118.98	4630.41	1707.13	2618.67	1704.74	2610.86	3517.23	1737	2209.22	1988.04	2851.95	1169.13	884.82	854.83	616.51	3642.12	1621.94	1278.52	784.63	2319.36	3584.78
4497.08	1156.91	2798.89		1234.29	1250.04	1420.68	2689.75		2066.43		1335.49		1836.44	1088.98			987.53	2021.57	1024.08	1562.96	1273.36	1768.76	1543.3	1188.67	1186.53	1884.96	1679.41	3491.4	1925.54	1442.1	1295.92	1965.86	1502.34	2833.04	1442.36	1272.98	1350.36	1412.87	1986.53	2070.72	2703.49	2542.18	3175.96	1103.35	1538.64	4254.6	1600.77	2674.75
2131.08	3752.02	4278.42		2176.2	1193.71	1492.39	1618.41		1439.84		797.61		2636.19	1726.16			891.5	2215.02	2711.93	1922.26	1078.4	3039.34	2098.19	1081.42	2863.04	2251.06	1058.23	1511.8	2593.97	2390.06	326.4	1907.39	2184.27	2327.93	2362.72	2379.86	1742.93	2962.72	2432.41	1114.31	2483.45	1271.72		681.42	1577.96	1894.91	3376.21	3102.48
1072.47	1220.8	3028.88		3088.12	1711.92	1467.94	2195.48		1465.29		1460.25		2426.11	2277.27			1006.69	1174.17	2111.55	1367.37	2584.14	4377.73	2093.91	1270.33	1687.73	3935.76	2613.88	4113.83	3773.94	1632.65	2869.84	767.37	1414.25	2098.44		2977.84	3154.53	3701.48	3115.34	1845.13	1725.16	837.18		1183.25	2194.85	1069.7	1937.13	2947.22
3937.53	1145.19	1332.71		3752.39	1057.35	1722.76	965.98		3308.03		780.47		1560.06	818.91			1451.43	1684.32	3447.04	2029.25	2251.56	3804.69	1281.42	1551.37	2328.82	1877.9	1771.79	1771.53	2102.35	2149.99	950.86	1572.79	3149.49	3482.45		2538.77	2380.74	1305.49	2467.44	1135.49	889.23	2840.98		736.36	1475.63		1245.88	2555.91
1298.69	1692.39	3758.07		3246.15	2230.64	1899.45	1591.32		1325.53		1370.9		937.5	1301.08			2095.17	918.72	1968.38	1463.28	935.74	2356.67	1101.46		1060.75		1536.87	4214.15	2337.01	1818.04	2423.84	935.11	1859.62	4111.94		2659.25	2091.26	1763.72	2179.22	1139.52	575.18	1238.7		1015.64	2315.96		1309.53	1738.51
2381.24	4348.24	3077.91		2298.57	1041.09	1928.06	1489.49		1193.33		940.52		1333.6	912.17			1303.1	2494.29	1605.31	1419.92	2205.06	3569.78	1978.09				2792.97	2007.96	1938.52	2566.25	1865.67	2751.88	3230.27			2000.52	2667.57	1117.46	2846.4	823.95	910.91	1940.91		884.95	1525.28		2188.8	2329.7
1386.02	1722.89	2279.16		3696.06	1360.69	1726.42	3088.49		807.06		1463.91		545.94	2079.03			768.63	2006.95	1700.33	741.28	2878.54	1159.43	1009.96				1546.96	1956.79	3344.83	1836.06	1998.25	1971.16	2330.71			2304.87	2400.15	2683.2	2631.15	928.17	1059.74	868.94		1378.84	1799.13		2546.59	1811.11
2719.87	2716.47	1806.44		2995.49	1416.65	1676.89	1315.32		1583.76		2459.25		1856.98	1737.13			1475.75	2293.53	3592.72	1917.09	2130.45	2186.16	727.16				1234.54	2556.42	2000.14	2604.05	2479.79		2863.92			2037.45	2294.41	1352.37	2457.11	2100.84	3020.06	987.66		1275.12	2341.42		3762.98	3794.49
2948.86	1165.98	2313.82		2805.19	887.09	2484.2	1467.18		1642.99		1216.65		1019.54	3069.84			1738.77	1406.82	1480.16	1145.69	1316.46	2804.56	1861.89				2848.54	2909.79	4747.11	1503.48	2004.3		1791.95			3280.3	3076.9	3586.42	2009.59	945.44	2275.51	2553.64		1573.42	1545.19		697.17	4056.11
2491.77		2248.29		2981.88	1443.87	2565.49	1807.32		556.02		1747.84		1926.67	2758.31			2332.6	1720.24	1752.88	3418.18	1685.58	1045.63	1615.89				2000.65	1950.74	1415.26	2902.36	1457.48		1978.47			1540.66	3053.96		1181.74	1106.5	1030.88	3403.94		1563.21	2306.01		1536.12
1173.29		1868.07		2029.51	1976.58	2433.92	2272.36		1628.24		2681.69		1466.93	1022.19			2434.93	2410.48	1741.54	2773.43	940.52	1649.79	1899.2				3198.77	3267.95	2093.02	2727.31	1588.29		1851.43			4063.68	1031.64		1780.36	1155.15	1192.83	1350.61		1157.16	904.48		2651.57
1323.14		3026.11		2686.22	1072.98	1234.67	1526.67		579.46		1639.96		1627.61	2170.02			1568.26	1972.92	1823.71	1465.8	2023.71	2465.05	1009.96				2069.33	3171.55	3773.82	2196.87	2143.94		2498.07				2169.02		1573.8	1107.89	2294.41	1408.71		1411.1	2373.05		3145.21
2185.4		2862.03		1941.54	1283.19	1678.02	2155.41		1835.05		2673.87		2772.68	2719.87			1320.36	2550.75	2395.99	2283.7	958.29	2317.1	1724.53				1656.85	2511.17	4489.89	1515.83	2576.58		2007.45				2103.11		2363.35	1174.68		2591.58		2082.19	2526.68		1623.83
1071.34		1823.2		3921.52	1605.43	1318.47	1362.33		907.76		1914.57		2528.44	1419.17			1685.58	1901.59	2400.78	1300.58	2025.6	1931.46	1829.5				3564.62	2320.88	2245.01		1957.42		2888.37				2404.43		1595.22	1924.91		2162.72		915.32	1106.88		2246.52
2859		1241.85		1656.72	1524.52	1534.1	1214.12		1663.91		1970.15		1181.61	2377.71			1406.19		1656.72	1203.92	1797.75	1125.91	2597.63				1112.04	1487.22	986.02		2022.7		3350.63				1537.63		1355.27	2454.08		620.8		1770.15	1460.25		1366.62
1380.86		1961.83		1434.04	2023.08	1385.64	1944.94		1224.71		647.01		736.11	1554.39			1201.52		2372.17	779.72	828.74	2097.56	902.59				3018.8	2581.62	1924.91		1672.1		1658.99				2080.04		1925.79	482.05		1818.41		1847.02	1783.13		2553.52
1666.93		4336.65		2785.78	1879.28	2362.72	1313.68		2061.01		1035.04		2282.94	1354.39			2679.17			1330.57	1834.67	2142.05	1151.74				2753.14	3065.94	2195.36		1205.68		1901.59				3032.54		2498.07	1910.92		1929.32		2017.41	1465.54		2352.13
1882.06		1799.01			1107.76	1782.88	767.62		1072.09		1842.74		651.42	2093.28			2590.95			1992.2	1156.28	2162.46	1436.18				2035.18	3144.2	1384.38				2903.87						1150.99	1592.07		1342.92		1906.76	2165.49		3224.48
782.36		2012.62			1854.46	1619.42	2512.31		1261.13		1440.97		876.76	1198.25			1796.23			1843.37	1120.49	1705.5	1738.14				1051.68	1438.58	3455.48				1605.18						1727.17	1202.91		948.09		1442.86	1512.93		1628.87
701.46		1210.97			1711.42	1814.26	2271.6		2969.02		1419.55		1983.63	2175.82			1370.77			786.4		3001.79	3095.05				1177.33	3190.2	2755.16				3186.54						1543.81	1671.34		3605.95		1808.08	1295.03		4409.99
1519.48		3041.74			1202.4	1943.56	3321.26		1316.46		1522.51		2171.41	1013.24			1508.77			1192.45			1849.29				1008.58	2806.32	2383.01				2676.77						1685.33	1732.59		1645.51		1283.56	1073.99		1641.6
2326.42		5068.35			2346.33	3609.48	2064.04		1200.64		1703.61		1922.26	2377.59			3985.29			747.33			1450.3				1730.32	3260.9	1235.8				3068.46						1156.41	1809.59		2184.39		1128.93	1507.76		2113.82
4356.68		963.21			1753.01		2176.96		2248.66		1376.82		1275.88	1956.03			1362.33			1541.66			755.52				1393.21	2357.8	3027.62										1434.42	1541.66		1851.31		1796.74	1825.22		2434.42
3116.72		1745.95			1294.4		1912.81		1657.98		2047.91		1635.93	1784.39			1226.1			1277.14			1527.3				1508.02	2554.27	3390.32										1845.26	2369.52		477.76		964.72	2448.92		1742.17
1337.63		2878.66			1315.95		1319.73		1031.39		1801.65		1863.78	1543.93			2432.03			907			1254.58				1493.4		1345.44										1690.5	2634.68		1963.6		1682.56	1190.81		2130.45
2621.7		3611.75			1381.99		1224.46		1430.01		1387.79		686.96	1716.71			1035.8			1332.97			868.94				1424.59		2485.34										1312.05	2125.03		1238.32		1259.24	1188.42		1859.25
2303.99		1765.99			962.2		1401.9		1280.67		1302.47		1260.25	1323.39			2152.13			1854.71			935.23				2031.4		3214.14										1307.38	1132.46		1812.49		747.71	645
996.61		2679.04			1281.17		1176.57		1331.71		3312.95		1787.54	1559.81			792.82			2449.3			803.28				887.85												1378.21	816.14		684.82		1281.55	1576.07
466.54		2812.88			1249.54		1762.21		1424.21		802.65		2051.56	1210.97			2186.41			1222.44																			1807.2	1155.52		1610.98		1420.55	1574.93
2398.89		4134.38			1045.63		1403.04		2970.66		990.18		1901.09	1633.79			2274.5			1379.6																			1702.72	1879.41		806.81		948.46	1249.92
681.17					1666.55		1673.74		671.34		2022.7		2328.82	1334.35			1087.22																						1199.38	640.59		768.88		975.69	1728.43
3439.73					1817.41		1624.97		1853.45		1350.36		2632.41	1742.42			2061.52																						818.91	1057.98		1032.4		1151.87	2069.71
1671.47					2114.45		1652.19		3325.42		907.88		1029.75	1418.41			2188.42																						2289.75	1362.33		2018.79		2004.05	726.91
2761.84					1095.03		1837.19		2398.13		1329.06		1651.05	1137.38			1676.38																						1415.26	488.22		739.39		1134.73	1359.43
2794.35					1474.11		2622.71		1123.39		1193.46		1098.69	1361.07			1813.63																						1366.99	1105.87		1844.38		915.82	1450.42
2119.24					1303.73		2453.08				878.77		1061.51	1064.79			1329.82																						1115.95	2729.07		799.38		869.82	1825.22
1791.07					1873.36		1500.08				1629.5		2046.14	1819.04			1217.53																						1010.97	1390.94		1302.22		1384.51
3171.92					1006.94		1378.34				1464.91		1077.14				1385.27																						2079.92	968.63		1272.47		881.04
2851.57					1600.52		2298.19				1625.97		879.78				2079.16																						1478.4	497.55		958.92
							2351.25				2081.81		1750.24				2366.62																						958.29	674.99		1449.92
							1846.77				1549.6		2020.68				2074.5																						1531.96	947.96		914.06
							2013.38						2720				2169.02																						2384.52	1119.86		2559.19
							1336.87						1092.13				1301.46																						1083.06	2144.82		1574.81
							2165.87						1847.15				903.73																						1860.13	841.34		1708.02
							1239.58						2640.35				914.31																						1709.66	2986.41		1361.07
							2249.29										2428.5																						1995.23	1803.8
							1379.09										1084.7																						1412.99	2792.34
							2947.72										2813.26																							1124.27
							2648.67										1798.88																							1067.05
							1625.85										1036.68																							2226.74
							1985.02										2974.95
							2259.88
							2101.21
							2363.09
							2267.19
							1816.9
							3060.64
							2455.22
							3317.61
							1354.26
							2526.17
							1914.07
							1239.58
[truncated: 253 more columns]

## Sheet: Fig3c,e
Frequency distribution related to CSA presented in Fig3b,d
		Nb of fibers					% of fibers						Nb of fibers					% of fibers
		1-2000um2	2001-3000um2	3001 +um2	Total fibers		1-2000um2	2001-3000um2	3001 +um2				1-2000um2	2001-3000um2	3001 +um2	Total fibers		1-2000um2	2001-3000um2	3001 +um2
14 jours	Souris 5953 (WT)	347	200	145	692		50.1445	28.9017	20.9538		21 jours	Souris 1583 (WT)	219	250	115	584		37.5	42.8082	19.6918
	Souris7859 (WT)	366	128	26	520		70.3846	24.6154	5			Souris 1584 (WT)	416	183	57	656		63.4146	27.8963	8.68902
	Souris 10214 (WT)	306	132	16	454		67.4009	29.0749	3.52423			Souris 3104 (WT)	236	214	115	565		41.7699	37.8761	20.354
	Souris 60 (WT)	341	145	39	525		64.9524	27.619	7.42857			Souris 3399 (WT)	194	178	137	509		38.1139	34.9705	26.9155
	Souris 1079 (WT)	335	146	82	563		59.5027	25.9325	14.5648			Souris 3402 (WT)	237	155	121	513		46.1988	30.2144	23.5867
						Mean	62.477	27.2287	10.2943								Mean	45.3995	34.7531	19.8474
14 jours	Souris 397 (RBD/RBD)	512	209	84	805		63.6025	25.9627	10.4348		21 jours	Souris 3103 (RBD/RBD)	403	168	118	689		58.4906	24.3832	17.1263
	Souris 399 (RBD/RBD)	374	209	111	694		53.8905	30.1153	15.9942			Souris 3101 (RBD/RBD)	376	264	117	757		49.6697	34.8745	15.4557
	Souris 1078 (RBD/RBD)	452	313	76	841		53.7455	37.2176	9.03686			Souris 3109 (RBD/RBD)	276	184	130	590		46.7797	31.1864	22.0339
	Souris 1080 (RBD/RBD)	236	126	33	395		59.7468	31.8987	8.35443			Souris 3401 (RBD/RBD)	287	174	78	539		53.2468	32.282	14.4712
	Souris 3107 (RBD/RBD)	250	178	89	517		48.3559	34.4294	17.2147								Mean	52.0467	30.6815	17.2718
	Souris 3108 (RBD/RBD)	330	151	52	533		61.9137	28.3302	9.7561
						Mean	56.8758	31.3257	11.7985		21 jours	Souris 3181 (E1KO RBD/RBD)	492	209	64	765		64.3137	27.3203	8.36601
												Souris 3182 (E1KO RBD/RBD)	522	189	51	762		68.5039	24.8031	6.69291
14 jours	Souris 395 (E1KO RBD/RBD)	666	110	16	792		84.0909	13.8889	2.0202			Souris 1971 (E1KO RBD/RBD)	400	240	100	740		54.0541	32.4324	13.5135
	Souris 1067 (E1KO RBD/RBD)	723	169	66	958		75.4697	17.6409	6.88935			Souris 1972 (E1KO RBD/RBD)	786	57	2	845		93.0178	6.74556	0.236686
	Souris 1070 (E1KO RBD/RBD)	836	100	14	950		88	10.5263	1.47368			Souris 1752 (E1KO RBD/RBD)	431	188	56	675		63.8519	27.8519	8.2963
	Souris 1475 (E1KO RBD/RBD)	521	99	23	643		81.0264	15.3966	3.57698								Mean	68.7483	23.8307	7.42108
	Souris 1599 (E1KO RBD/RBD)	445	83	14	542		82.1033	15.3137	2.58303
						Mean	82.1381	14.5533	3.30865		21 jours	Souris 1582 (EID/EID)	153	148	143	444		34.4595	33.3333	32.2072
												Souris 4321 (EID/EID)	55	52	71	178		30.8989	29.2135	39.8876
14 jours	Souris 5958 (EID/EID)	150	194	151	495		30.303	39.1919	30.5051			Souris 4322 (EID/EID)	201	149	129	479		41.9624	31.1065	26.9311
	Souris 7858 (EID/EID)	197	140	68	405		48.642	34.5679	16.7901			Souris 5383 (EID/EID)	191	200	123	514		37.1595	38.9105	23.93
	Souris 9458 (EID/EID)	154	172	130	456		33.7719	37.7193	28.5088			Souris 6325 (EID/EID)	95	125	241	461		20.6074	27.115	52.2777
	Souris 10216 (EID/EID)	194	178	94	466		41.6309	38.1974	20.1717								Mean	33.0175	31.9358	35.0467
	Souris 62 (EID/EID)	160	166	108	434		36.8664	38.2488	24.8848
						Mean	38.2428	37.5851	24.1721

## Sheet: Fig3f
Souris 5953 - WT - 14 jours			Souris 7859 - WT - 14 jours			Souris 10214 - WT - 14 jours			Souris 60 - WT - 14 jours			Souris 1079 - WT - 14 jours			Souris 1583 - WT - 21 jours			Souris 3104 - WT - 21 jours			Souris 1584 - WT - 21 jours			Souris 3399 - WT - 21 jours			Souris 3402 - WT - 21 jours				Souris 5958 - Elmo2 EID - 14 jours			Souris 7858 - Elmo2 EID - 14 jours			Souris 9458 - Elmo2 EID - 14 jours			Souris 10216 - Elmo2 EID - 14 jours			Souris 62 - Elmo2 EID - 14 jours			Souris 1582 - Elmo2 EID - 21 jours			Souris 4321 - Elmo2 EID - 21 jours
Lame 5, Photo 1			Lame 10, Photo 5			Lame 8, Photo 1			Lame 8, Photo 2			Lame 8, Photo 1			Lame 11, Photo 1			Lame 6, Photo 2			Lame 11, Photo 1			Lame 6, Photo 2			Lame 6, Photo 1				Lame 3, Photo 1			Lame 2, Photo 2			Lame 7, Photo 1			Lame 8, Photo 1			Lame 8, Photo 1			Lame 11, Photo 1			Lame 5, Photo 3
	Nombre de fibres			Nombre de fibres			Nombre de fibres			Nombre de fibres			Nombre de fibres			Nombre de fibres			Nombre de fibres			Nombre de fibres			Nombre de fibres			Nombre de fibres				Nombre de fibre (CSA)			Nombre de fibre (CSA)			Nombre de fibre (CSA)			Nombre de fibre (CSA)			Nombre de fibre (CSA)			Nombre de fibre (CSA)
1 noyau	89	0.747899	1 noyau	131	0.89726	1 noyau	20	0.307692	1 noyau	87	0.625899	1 noyau	80	0.64	1 noyau	110	0.894309	1 noyau	71	0.747368	1 noyau	104	0.825397	1 noyau	61	0.693182	1 noyau	64	0.744186		1 noyau	40	0.380952	1 noyau	22	0.44	1 noyau	33	0.559322	1 noyau	38	0.38	1 noyau	94	0.77686	1 noyau	74	0.762887	1 noyau
2 noyaux	16	0.134454	2 noyaux	12	0.0821918	2 noyaux	31	0.476923	2 noyaux	36	0.258993	2 noyaux	26	0.208	2 noyaux	10	0.0813008	2 noyaux	18	0.189474	2 noyaux	15	0.119048	2 noyaux	23	0.261364	2 noyaux	19	0.22093		2 noyaux	39	0.371429	2 noyaux	12	0.24	2 noyaux	12	0.20339	2 noyaux	36	0.36	2 noyaux	24	0.198347	2 noyaux	16	0.164948	2 noyaux
3 noyaux et plus	14	0.117647	3 noyaux et plus	3	0.0205479	3 noyaux et plus	14	0.215385	3 noyaux et plus	16	0.115108	3 noyaux et plus	19	0.152	3 noyaux et plus	3	0.0243902	3 noyaux et plus	6	0.0631579	3 noyaux et plus	7	0.0555556	3 noyaux et plus	4	0.0454545	3 noyaux et plus	3	0.0348837		3 noyaux et plus	26	0.247619	3 noyaux et plus	16	0.32	3 noyaux et plus	14	0.237288	3 noyaux et plus	26	0.26	3 noyaux et plus	3	0.0247934	3 noyaux et plus	7	0.0721649	3 noyaux et plus
Total Fibres	119		Total Fibres	146		Total Fibres	65		Total Fibres	139		Total Fibres	125		Total Fibres	123		Total Fibres	95		Total Fibres	126		Total Fibres	88		Total Fibres	86			Total Fibres	105		Total Fibres	50		Total Fibres	59		Total Fibres	100		Total Fibres	121		Total Fibres	97		Total Fibres
Lame 5, Photo 2			Lame 10, Photo 4			Lame 8, Photo 2			Lame 8, Photo 3			Lame 8, Photo 2			Lame 11, Photo 2			Lame 6, Photo 4			Lame 11, Photo 4			Lame 6, Photo 3			Lame 6, Photo 2				Lame 3, Photo 2			Lame 3, Photo 1			Lame 7, Photo 5			Lame 8, Photo 3			Lame 8, Photo 4			Lame 11, Photo 3			Lame 5, Photo 4
	Nombre de fibres			Nombre de fibres			Nombre de fibres			Nombre de fibres			Nombre de fibres			Nombre de fibres			Nombre de fibres			Nombre de fibres			Nombre de fibres			Nombre de fibres				Nombre de fibre (CSA)			Nombre de fibre (CSA)			Nombre de fibre (CSA)			Nombre de fibre (CSA)			Nombre de fibre (CSA)			Nombre de fibre (CSA)
1 noyau	80	0.869565	1 noyau	38	0.612903	1 noyau	55	0.617978	1 noyau	70	0.603448	1 noyau	61	0.554545	1 noyau	96	0.820513	1 noyau	62	0.673913	1 noyau	77	0.785714	1 noyau	82	0.725664	1 noyau	16	0.238806		1 noyau	59	0.526786	1 noyau	20	0.392157	1 noyau	43	0.494253	1 noyau	56	0.615385	1 noyau	58	0.471545	1 noyau	64	0.688172	1 noyau
2 noyaux	8	0.0869565	2 noyaux	15	0.241935	2 noyaux	24	0.269663	2 noyaux	32	0.275862	2 noyaux	27	0.245455	2 noyaux	18	0.153846	2 noyaux	27	0.293478	2 noyaux	18	0.183673	2 noyaux	25	0.221239	2 noyaux	26	0.38806		2 noyaux	21	0.1875	2 noyaux	14	0.27451	2 noyaux	26	0.298851	2 noyaux	22	0.241758	2 noyaux	33	0.268293	2 noyaux	23	0.247312	2 noyaux
3 noyaux et plus	4	0.0434783	3 noyaux et plus	9	0.145161	3 noyaux et plus	10	0.11236	3 noyaux et plus	14	0.12069	3 noyaux et plus	22	0.2	3 noyaux et plus	3	0.025641	3 noyaux et plus	3	0.0326087	3 noyaux et plus	3	0.0306122	3 noyaux et plus	6	0.0530973	3 noyaux et plus	25	0.373134		3 noyaux et plus	32	0.285714	3 noyaux et plus	17	0.333333	3 noyaux et plus	18	0.206897	3 noyaux et plus	13	0.142857	3 noyaux et plus	32	0.260163	3 noyaux et plus	6	0.0645161	3 noyaux et plus
Total Fibres	92		Total Fibres	62		Total Fibres	89		Total Fibres	116		Total Fibres	110		Total Fibres	117		Total Fibres	92		Total Fibres	98		Total Fibres	113		Total Fibres	67			Total Fibres	112		Total Fibres	51		Total Fibres	87		Total Fibres	91		Total Fibres	123		Total Fibres	93		Total Fibres
Lame 5, Photo 3			Lame 9, Photo 6			Lame 8, Photo 4			Lame 9, Photo 2			Lame 8, Photo 3			Lame 11, Photo 4			Lame 8, Photo 2			Lame 11, Photo 5			Lame 6, Photo 5			Lame 6, Photo 3				Lame 3, Photo 3			Lame 3, Photo 4			Lame 8, Photo 1			Lame 9, Photo 1			Lame 8, Photo 5			Lame 11, Photo 6			Lame 5, Photo 5
	Nombre de fibres			Nombre de fibres			Nombre de fibres			Nombre de fibres			Nombre de fibres			Nombre de fibres			Nombre de fibres			Nombre de fibres			Nombre de fibres			Nombre de fibres				Nombre de fibre (CSA)			Nombre de fibre (CSA)			Nombre de fibre (CSA)			Nombre de fibre (CSA)			Nombre de fibre (CSA)			Nombre de fibre (CSA)
1 noyau	65	0.643564	1 noyau	107	0.877049	1 noyau	119	0.74375	1 noyau	106	0.706667	1 noyau	79	0.681034	1 noyau	95	0.840708	1 noyau	66	0.680412	1 noyau	112	0.848485	1 noyau	65	0.670103	1 noyau	49	0.583333		1 noyau	27	0.409091	1 noyau	21	0.446809	1 noyau	30	0.422535	1 noyau	23	0.2875	1 noyau	73	0.663636	1 noyau	40	0.434783	1 noyau
2 noyaux	31	0.306931	2 noyaux	9	0.0737705	2 noyaux	36	0.225	2 noyaux	38	0.253333	2 noyaux	21	0.181034	2 noyaux	11	0.0973451	2 noyaux	22	0.226804	2 noyaux	15	0.113636	2 noyaux	27	0.278351	2 noyaux	21	0.25		2 noyaux	20	0.30303	2 noyaux	12	0.255319	2 noyaux	21	0.295775	2 noyaux	15	0.1875	2 noyaux	27	0.245455	2 noyaux	29	0.315217	2 noyaux
3 noyaux et plus	5	0.049505	3 noyaux et plus	6	0.0491803	3 noyaux et plus	5	0.03125	3 noyaux et plus	6	0.04	3 noyaux et plus	16	0.137931	3 noyaux et plus	7	0.0619469	3 noyaux et plus	9	0.0927835	3 noyaux et plus	5	0.0378788	3 noyaux et plus	5	0.0515464	3 noyaux et plus	14	0.166667		3 noyaux et plus	19	0.287879	3 noyaux et plus	14	0.297872	3 noyaux et plus	20	0.28169	3 noyaux et plus	42	0.525	3 noyaux et plus	10	0.0909091	3 noyaux et plus	23	0.25	3 noyaux et plus
Total Fibres	101		Total Fibres	122		Total Fibres	160		Total Fibres	150		Total Fibres	116		Total Fibres	113		Total Fibres	97		Total Fibres	132		Total Fibres	97		Total Fibres	84			Total Fibres	66		Total Fibres	47		Total Fibres	71		Total Fibres	80		Total Fibres	110		Total Fibres	92		Total Fibres
Lame 5, Photo 4			Lame 9, Photo 2			Lame 8, Photo 5			Lame 10, Photo 1			Lame 8, Photo 4			Lame 15, Photo 1			Lame 8, Photo 6			Lame 15, Photo 2			Lame 6, Photo 6			Lame 10, Photo 4				Lame 3, Photo 4			Lame 4, Photo 2			Lame 8, Photo 4			Lame 9, Photo 2			Lame 10, Photo 1			Lame 16, Photo 3			1 noyau
	Nombre de fibres			Nombre de fibres			Nombre de fibres			Nombre de fibres			Nombre de fibres			Nombre de fibres			Nombre de fibres			Nombre de fibres			Nombre de fibres			Nombre de fibres				Nombre de fibre (CSA)			Nombre de fibre (CSA)			Nombre de fibre (CSA)			Nombre de fibre (CSA)			Nombre de fibre (CSA)			Nombre de fibre (CSA)		2 noyaux
1 noyau	44	0.698413	1 noyau	61	0.772152	1 noyau	28	0.378378	1 noyau	131	0.803681	1 noyau	79	0.718182	1 noyau	97	0.850877	1 noyau	71	0.72449	1 noyau	61	0.655914	1 noyau	34	0.404762	1 noyau	48	0.615385		1 noyau	49	0.569767	1 noyau	42	0.531646	1 noyau	46	0.605263	1 noyau	37	0.493333	1 noyau	29	0.284314	1 noyau	48	0.510638	3 noyaux et plus
2 noyaux	15	0.238095	2 noyaux	14	0.177215	2 noyaux	28	0.378378	2 noyaux	29	0.177914	2 noyaux	21	0.190909	2 noyaux	11	0.0964912	2 noyaux	23	0.234694	2 noyaux	23	0.247312	2 noyaux	28	0.333333	2 noyaux	21	0.269231		2 noyaux	23	0.267442	2 noyaux	20	0.253165	2 noyaux	16	0.210526	2 noyaux	22	0.293333	2 noyaux	35	0.343137	2 noyaux	30	0.319149
3 noyaux et plus	4	0.0634921	3 noyaux et plus	4	0.0506329	3 noyaux et plus	18	0.243243	3 noyaux et plus	3	0.0184049	3 noyaux et plus	10	0.0909091	3 noyaux et plus	6	0.0526316	3 noyaux et plus	4	0.0408163	3 noyaux et plus	9	0.0967742	3 noyaux et plus	22	0.261905	3 noyaux et plus	9	0.115385		3 noyaux et plus	14	0.162791	3 noyaux et plus	17	0.21519	3 noyaux et plus	14	0.184211	3 noyaux et plus	16	0.213333	3 noyaux et plus	38	0.372549	3 noyaux et plus	16	0.170213
Total fibres	63		Total fibres	79		Total Fibres	74		Total Fibres	163		Total Fibres	110		Total Fibres	114		Total Fibres	98		Total Fibres	93		Total Fibres	84		Total Fibres	78			Total Fibres	86		Total Fibres	79		Total Fibres	76		Total Fibres	75		Total Fibres	102		Total Fibres	94
Lame 5, Photo 5			Lame 9, Photo 1			Lame 10, Photo 1			1 noyau	MOYENNE:	0.684924	Lame 8, Photo 5			Lame 19, Photo 1			Lame 10, Photo 1			Lame 15, Photo 3			Lame 10, Photo 2			Lame 10, Photo 5				Lame 3, Photo 5			Lame 5 Photo 2			Lame 9, Photo 2			Lame 9, Photo 5			Lame 10, Photo 5			1 noyau	MOYENNE:	0.59912
	Nombre de fibres			Nombre de fibres			Nombre de fibres		2 noyaux	MOYENNE:	0.241526		Nombre de fibres			Nombre de fibres			Nombre de fibres			Nombre de fibres			Nombre de fibres			Nombre de fibres				Nombre de fibre (CSA)			Nombre de fibre (CSA)			Nombre de fibre (CSA)			Nombre de fibre (CSA)			Nombre de fibre (CSA)		2 noyaux	MOYENNE:	0.261657
1 noyau	68	0.653846	1 noyau	107	0.849206	1 noyau	51	0.689189	3 noyaux et plus	MOYENNE:	0.0735506	1 noyau	43	0.5	1 noyau	58	0.604167	1 noyau	59	0.614583	1 noyau	108	0.830769	1 noyau	60	0.582524	1 noyau	88	0.846154		1 noyau	54	0.490909	1 noyau	55	0.561224	1 noyau	23	0.389831	1 noyau	20	0.243902	1 noyau		#DIV/0!	3 noyaux et plus	MOYENNE:	0.139223
2 noyaux	22	0.211538	2 noyaux	14	0.111111	2 noyaux	12	0.162162				2 noyaux	24	0.27907	2 noyaux	25	0.260417	2 noyaux	23	0.239583	2 noyaux	18	0.138462	2 noyaux	31	0.300971	2 noyaux	13	0.125		2 noyaux	29	0.263636	2 noyaux	25	0.255102	2 noyaux	16	0.271186	2 noyaux	26	0.317073	2 noyaux		#DIV/0!
3 noyaux et plus	14	0.134615	3 noyaux et plus	5	0.0396825	3 noyaux et plus	11	0.148649				3 noyaux et plus	19	0.22093	3 noyaux et plus	13	0.135417	3 noyaux et plus	14	0.145833	3 noyaux et plus	4	0.0307692	3 noyaux et plus	12	0.116505	3 noyaux et plus	3	0.0288462		3 noyaux et plus	27	0.245455	3 noyaux et plus	18	0.183673	3 noyaux et plus	20	0.338983	3 noyaux et plus	36	0.439024	3 noyaux et plus		#DIV/0!
Total fibres	104		Total fibres	126		Total Fibres	74					Total Fibres	86		Total Fibres	96		Total Fibres	96		Total Fibres	130		Total Fibres	103		Total Fibres	104			Total Fibres	110		Total Fibres	98		Total Fibres	59		Total Fibres	82		Total Fibres	0
1 noyau	MOYENNE:	0.722658	1 noyau	MOYENNE:	0.801714	1 noyau	MOYENNE:	0.547397				1 noyau	MOYENNE:	0.618752	Lame 19, Photo 4			Lame 10, Photo 5			Lame 20, Photo 1			Lame 10, Photo 4			Lame 10, Photo 6				1 noyau	MOYENNE:	0.475501	Lame 6, Photo 3			Lame 10, Photo 2			1 noyau	MOYENNE:	0.404024	1 noyau	MOYENNE:	0.549089
2 noyaux	MOYENNE:	0.195595	2 noyaux	MOYENNE:	0.137245	2 noyaux	MOYENNE:	0.302425				2 noyaux	MOYENNE:	0.193315		Nombre de fibres			Nombre de fibres			Nombre de fibres			Nombre de fibres			Nombre de fibres			2 noyaux	MOYENNE:	0.278607		Nombre de fibre (CSA)			Nombre de fibre (CSA)		2 noyaux	MOYENNE:	0.279933	2 noyaux	MOYENNE:	0.263808
3 noyaux et plus	MOYENNE:	0.0817475	3 noyaux et plus	MOYENNE:	0.061041	3 noyaux et plus	MOYENNE:	0.150177				3 noyaux et plus	MOYENNE:	0.160354	1 noyau	68	0.666667	1 noyau	114	0.820144	1 noyau	108	0.84375	1 noyau	46	0.547619	1 noyau	101	0.759398		3 noyaux et plus	MOYENNE:	0.245891	1 noyau	47	0.54023	1 noyau	29	0.453125	3 noyaux et plus	MOYENNE:	0.316043	3 noyaux et plus	MOYENNE:	0.187104
															2 noyaux	26	0.254902	2 noyaux	21	0.151079	2 noyaux	17	0.132812	2 noyaux	29	0.345238	2 noyaux	27	0.203008					2 noyaux	22	0.252874	2 noyaux	21	0.328125
															3 noyaux et plus	8	0.0784314	3 noyaux et plus	4	0.028777	3 noyaux et plus	3	0.0234375	3 noyaux et plus	9	0.107143	3 noyaux et plus	5	0.037594					3 noyaux et plus	18	0.206897	3 noyaux et plus	14	0.21875
															Total Fibres	102		Total Fibres	139		Total Fibres	128		Total Fibres	84		Total Fibres	133						Total Fibres	87		Total Fibres	64
															1 noyau	MOYENNE:	0.77954	1 noyau	MOYENNE:	0.710152	1 noyau	MOYENNE:	0.798338	1 noyau	MOYENNE:	0.603976	1 noyau	MOYENNE:	0.63121					1 noyau	MOYENNE:	0.485344	1 noyau	MOYENNE:	0.487388
															2 noyaux	MOYENNE:	0.157384	2 noyaux	MOYENNE:	0.222519	2 noyaux	MOYENNE:	0.155824	2 noyaux	MOYENNE:	0.290083	2 noyaux	MOYENNE:	0.242705					2 noyaux	MOYENNE:	0.255162	2 noyaux	MOYENNE:	0.267975
															3 noyaux et plus	MOYENNE:	0.0630763	3 noyaux et plus	MOYENNE:	0.0673295	3 noyaux et plus	MOYENNE:	0.0458379	3 noyaux et plus	MOYENNE:	0.105942	3 noyaux et plus	MOYENNE:	0.126085					3 noyaux et plus	MOYENNE:	0.259494	3 noyaux et plus	MOYENNE:	0.244636
[truncated: 5 more columns]

## Sheet: Fig3h
	*** Green (Pax7) staining colocalizing with blue (Hoestch)
	Total area of picture = 430 000 um2 (20x field) = 0,43 mm2
	Not injured					Not injured					Not injured
n=1					n=1					n=1
WT 9245					8775					E1KOE2RBD
		Pax7/20x field	Pax7/mm2		Elmo2EID		Pax7/20x field	Pax7/mm2		#5541		Pax7/20x field	Pax7/mm2
	Justin protocole, Pax7 1 5, mouse 568 1 300, laminin 650 1 250	9	20.9302			8775. Pax7 1 5. mouse 568 1300. Laminin 1 250 650. 20x001	5	11.6279			5541-E1KOE2RBD-TA-Pax7-1-300Mouse568, DystrophinRabb488-2dec2019-20X001	8	18.6047
	Justin protocole, Pax7 1 5, mouse 568 1 300, laminin 650 1 250001	5	11.6279			8775. Pax7 1 5. mouse 568 1300. Laminin 1 250 650. 20x002	6	13.9535			5541-E1KOE2RBD-TA-Pax7-1-300Mouse568, DystrophinRabb488-2dec2019-20X002	8	18.6047
	Justin protocole, Pax7 1 5, mouse 568 1 300, laminin 650 1 250002	6	13.9535			8775. Pax7 1 5. mouse 568 1300. Laminin 1 250 650. 20x003	7	16.2791			5541-E1KOE2RBD-TA-Pax7-1-300Mouse568, DystrophinRabb488-2dec2019-20X003	5	11.6279
	Justin protocole, Pax7 1 5, mouse 568 1 300, laminin 650 1 250003	8	18.6047			8775. Pax7 1 5. mouse 568 1300. Laminin 1 250 650. 20x004	8	18.6047			5541-E1KOE2RBD-TA-Pax7-1-300Mouse568, DystrophinRabb488-2dec2019-20X004	5	11.6279
	Justin protocole, Pax7 1 5, mouse 568 1 300, laminin 650 1 250004	6	13.9535			8775. Pax7 1 5. mouse 568 1300. Laminin 1 250 650. 20x005	6	13.9535			5541-E1KOE2RBD-TA-Pax7-1-300Mouse568, DystrophinRabb488-2dec2019-20X005	10	23.2558
	Justin protocole, Pax7 1 5, mouse 568 1 300, laminin 650 1 250005	7	16.2791								5541-E1KOE2RBD-TA-Pax7-1-300Mouse568, DystrophinRabb488-2dec2019-20X006	5	11.6279
	Justin protocole, Pax7 1 5, mouse 568 1 300, laminin 650 1 250006	6	13.9535			MOYENNE:		14.8837			5541-E1KOE2RBD-TA-Pax7-1-300Mouse568, DystrophinRabb488-2dec2019-20X007	8	18.6047
											5541-E1KOE2RBD-TA-Pax7-1-300Mouse568, DystrophinRabb488-2dec2019-20X008	7	16.2791
	MOYENNE:		15.6146								5541-E1KOE2RBD-TA-Pax7-1-300Mouse568, DystrophinRabb488-2dec2019-20X009	9	20.9302
						Not injured
					n=2						MOYENNE:		16.7959
	Not injured				8776
n=2					Elmo2EID		Pax7/20x field	Pax7/mm2
WT.B6						8776. Pax7 1 5. mouse 568 1300. Laminin 1 250 650. 20x001	4	9.30233			Not injured
		Pax7/20x field	Pax7/mm2			8776. Pax7 1 5. mouse 568 1300. Laminin 1 250 650. 20x002	1			n=2
	9245. Pax7 1 5. mouse 568 1300. Laminin 1 250 650. 20x001	10	23.2558			8776. Pax7 1 5. mouse 568 1300. Laminin 1 250 650. 20x003	10	23.2558		E1KOE2RBD
	9245. Pax7 1 5. mouse 568 1300. Laminin 1 250 650. 20x002	12				8776. Pax7 1 5. mouse 568 1300. Laminin 1 250 650. 20x004	2			#5543		Pax7/20x field	Pax7/mm2
	9245. Pax7 1 5. mouse 568 1300. Laminin 1 250 650. 20x003	5	11.6279			8776. Pax7 1 5. mouse 568 1300. Laminin 1 250 650. 20x005	5	11.6279			5543-E1KOE2RBD-TA-Pax7-1-300Mouse568, DystrophinRabb488-2dec2019-20X001	7	16.2791
	9245. Pax7 1 5. mouse 568 1300. Laminin 1 250 650. 20x004	9	20.9302			8776. Pax7 1 5. mouse 568 1300. Laminin 1 250 650. 20x006	7	16.2791			5543-E1KOE2RBD-TA-Pax7-1-300Mouse568, DystrophinRabb488-2dec2019-20X002	9	20.9302
	9245. Pax7 1 5. mouse 568 1300. Laminin 1 250 650. 20x005	7	16.2791			8776. Pax7 1 5. mouse 568 1300. Laminin 1 250 650. 20x007	7	16.2791			5543-E1KOE2RBD-TA-Pax7-1-300Mouse568, DystrophinRabb488-2dec2019-20X003	7	16.2791
	9245. Pax7 1 5. mouse 568 1300. Laminin 1 250 650. 20x006	6	13.9535			8776. Pax7 1 5. mouse 568 1300. Laminin 1 250 650. 20x008	8	18.6047			5543-E1KOE2RBD-TA-Pax7-1-300Mouse568, DystrophinRabb488-2dec2019-20X004	14	32.5581
	9245. Pax7 1 5. mouse 568 1300. Laminin 1 250 650. 20x007	7	16.2791			8776. Pax7 1 5. mouse 568 1300. Laminin 1 250 650. 20x009	4	9.30233			5543-E1KOE2RBD-TA-Pax7-1-300Mouse568, DystrophinRabb488-2dec2019-20X005	7	16.2791
	9245. Pax7 1 5. mouse 568 1300. Laminin 1 250 650. 20x008	6	13.9535			8776. Pax7 1 5. mouse 568 1300. Laminin 1 250 650. 20x010	5	11.6279			5543-E1KOE2RBD-TA-Pax7-1-300Mouse568, DystrophinRabb488-2dec2019-20X006	6	13.9535
	9245. Pax7 1 5. mouse 568 1300. Laminin 1 250 650. 20x009	8	18.6047								5543-E1KOE2RBD-TA-Pax7-1-300Mouse568, DystrophinRabb488-2dec2019-20X007	8	18.6047
	9245. Pax7 1 5. mouse 568 1300. Laminin 1 250 650. 20x010	7	16.2791			MOYENNE:		14.5349			5543-E1KOE2RBD-TA-Pax7-1-300Mouse568, DystrophinRabb488-2dec2019-20X008	8	18.6047
											5543-E1KOE2RBD-TA-Pax7-1-300Mouse568, DystrophinRabb488-2dec2019-20X009	5	11.6279
	MOYENNE:		16.7959			Not injured
					n=3						MOYENNE:		18.3463
	Not injured				8932
n=3					Elmo2EID		Pax7/20x field	Pax7/mm2
WT 11200						8932. Justin prot. Pax7 1 5-s. mouse 567 1 300. 20x001	4	9.30233
		Pax7/20x field	Pax7/mm2			8932. Justin prot. Pax7 1 5-s. mouse 567 1 300. 20x002	5	11.6279			Not injured
	11200. Justin prot. Pax7 1 5-s. mouse 567 1 300. 10x003	7	16.2791			8932. Justin prot. Pax7 1 5-s. mouse 567 1 300. 20x003	8	18.6047		n=3
	11200. Justin prot. Pax7 1 5-s. mouse 567 1 300. 10x004	6	13.9535			8932. Justin prot. Pax7 1 5-s. mouse 567 1 300. 20x005	9	20.9302		E1KOE2RBD
	11200. Justin prot. Pax7 1 5-s. mouse 567 1 500. 10x001	5	11.6279			8932. Justin prot. Pax7 1 5-s. mouse 567 1 300. 20x006	5	11.6279		#5369		Pax7/20x field	Pax7/mm2
	11200. Justin prot. Pax7 1 5-s. mouse 567 1 500. 10x002	6	13.9535			8932. Justin prot. Pax7 1 5-s. mouse 567 1 300. 20x007	3	6.97674			5369-E1KOE2RBD-TA-Pax7-1-300Mouse568, DystrophinRabb488-2dec2019-20X001	7	16.2791
	11200. Justin prot. Pax7 1 5-s. mouse 567 1 500. 10x003	5	11.6279			8932. Justin prot. Pax7 1 5-s. mouse 567 1 300. 20x008	3	6.97674			5369-E1KOE2RBD-TA-Pax7-1-300Mouse568, DystrophinRabb488-2dec2019-20X002	5	11.6279
	11200. Justin prot. Pax7 1 5-s. mouse 567 1 500. 10x005	5	11.6279								5369-E1KOE2RBD-TA-Pax7-1-300Mouse568, DystrophinRabb488-2dec2019-20X003	5	11.6279
						MOYENNE:		12.2924			5369-E1KOE2RBD-TA-Pax7-1-300Mouse568, DystrophinRabb488-2dec2019-20X004	10	23.2558
	MOYENNE:		13.1783								5369-E1KOE2RBD-TA-Pax7-1-300Mouse568, DystrophinRabb488-2dec2019-20X005	8	18.6047
											5369-E1KOE2RBD-TA-Pax7-1-300Mouse568, DystrophinRabb488-2dec2019-20X006	6	13.9535
											5369-E1KOE2RBD-TA-Pax7-1-300Mouse568, DystrophinRabb488-2dec2019-20X007	8	18.6047
											5369-E1KOE2RBD-TA-Pax7-1-300Mouse568, DystrophinRabb488-2dec2019-20X008	9	20.9302
											5369-E1KOE2RBD-TA-Pax7-1-300Mouse568, DystrophinRabb488-2dec2019-20X009	9	20.9302
											MOYENNE:		17.3127

## Sheet: Fig 4b
n=1	7637 - WT
	1 nucleus	2 nuclei	3 nuclei	4 nuclei	5 nuclei	6 nuclei	7 nuclei	8 nuclei	9 nuclei	10 nuclei+	Total nuclei		% 1 nucleus	% 2 nuclei	% 3+ nuclei
7637 - 40 000 cells - 72h diff - MHC 10x	14	6	0	4	0	12	0	0	0	38	79		0.234273	0.0954447	0.563991
7637 - 40 000 cells - 72h diff - MHC 10x 2	18	8	6	4	0	0	0	0	0	12	55
7637 - 40 000 cells - 72h diff - MHC 10x 3	16	6	15	4	0	6	14	8	9	0	90
7637 - 40 000 cells - 72h diff - MHC 10x 4	17	2	3	0	0	0	14	8	0	0	49
7637 - 40 000 cells - 72h diff - MHC 10x 5	16	8	3	8	0	18	0	0	0	0	59
7637 - 40 000 cells - 72h diff - MHC 10x 6	11	8	0	4	5	0	0	0	0	17	53
7637 - 30 000 cells - 72h diff - MHC 10x	8	2	3	4	0	0	7	0	0	10	35
7637 - 30 000 cells - 72h diff - MHC 10x 2	8	4	3	4	5	12	0	0	0	0	41
TOTAL	108	44	33	32	10	48	35	16	9	77	461
POURCENTAGE	0.234273	0.0954447	0.0715835	0.0694143	0.021692	0.104121	0.0759219	0.0347072	0.0195228	0.167028
n=2	8173 - WT
	1 nucleus	2 nuclei	3 nuclei	4 nuclei	5 nuclei	6 nuclei	7 nuclei	8 nuclei	9 nuclei	10 nuclei+	Total nuclei		% 1 nucleus	% 2 nuclei	% 3+ nuclei
8173 - 40 000 cells - 72h diff - MHC 10x	9	8	12	8	10	0	7	0	9	16	91		0.223043	0.156573	0.524372
8173 - 40 000 cells - 72h diff - MHC 10x 2	15	8	9	4	5	0	0	0	0	14	65
8173 - 40 000 cells - 72h diff - MHC 10x 3	11	8	0	0	5	0	0	0	9	0	38
8173 - 40 000 cells - 72h diff - MHC 10x 4	13	16	6	4	5	0	7	0	0	0	53
8173 - 40 000 cells - 72h diff - MHC 10x 5	26	6	9	4	5	6	7	8	0	10	90
8173 - 40 000 cells - 72h diff - MHC 10x 6	15	6	3	4	10	0	0	0	0	0	45
8173 - 50 000 cells - 72h diff - MHC 10x	6	4	9	4	5	6	0	0	0	0	37
8173 - 50 000 cells - 72h diff - MHC 10x 2	12	6	9	4	5	0	0	0	0	0	42
8173 - 50 000 cells - 72h diff - MHC 10x 4	5	8	0	0	15	0	0	0	9	0	39
8173 - 50 000 cells - 72h diff - MHC 10x 5	11	18	12	12	0	6	7	0	0	0	68
8173 - 50 000 cells - 72h diff - MHC 10x 6	12	8	12	8	0	0	7	0	0	0	50
8173 - 50 000 cells - 72h diff - MHC 10x 7	16	10	9	0	5	6	0	0	9	0	59
TOTAL	151	106	90	52	70	24	35	8	36	40	677
POURCENTAGE	0.223043	0.156573	0.132939	0.0768095	0.103397	0.0354505	0.0516987	0.0118168	0.0531758	0.0590842
n=3	7184 - WT
	1 nucleus	2 nuclei	3 nuclei	4 nuclei	5 nuclei	6 nuclei	7 nuclei	8 nuclei	9 nuclei	10 nuclei+	Total nuclei		% 1 nucleus	% 2 nuclei	% 3+ nuclei
7184 - 10 000 cells - 72h diff - MHC 10x	7	4	3	0	5	0	14	0	0	0	42		0.226667	0.106667	0.393333
7184 - 10 000 cells - 72h diff - MHC 10x 2	6	2	0	0	0	0	0	8	0	0	30
7184 - 10 000 cells - 72h diff - MHC 10x 3	11	6	3	0	10	0	0	0	0	0	33
7184 - 10 000 cells - 72h diff - MHC 10x 4	6	4	3	0	0	0	0	0	0	0	20
7184 - 10 000 cells - 72h diff - MHC 10x 5	4	0	6	0	0	0	7	0	0	0	25
TOTAL	34	16	15	0	15	0	21	8	0	0	150
POURCENTAGE	0.226667	0.106667	0.1	0	0.1	0	0.14	0.0533333	0	0
n=4	11182 - WT
	1 nucleus	2 nuclei	3 nuclei	4 nuclei	5 nuclei	6 nuclei	7 nuclei	8 nuclei	9 nuclei	10 nuclei+	Total nuclei		% 1 nucleus	% 2 nuclei	% 3+ nuclei
40 000 cells (24wells) #11182 WT cells - 3 days diff - 30-01-2018 - 10x	16	16	3	8	5	6	7	0	0	0	77		0.249042	0.16092	0.434866
40 000 cells (24wells) #11182 WT cells - 3 days diff - 30-01-2018 - 10x 2	20	16	21	12	5	0	7	0	9	0	99
40 000 cells (24wells) #11182 WT cells - 3 days diff - 30-01-2018 - 10x 3	34	20	21	0	5	0	0	0	9	0	106
40 000 cells (24wells) #11182 WT cells - 3 days diff - 30-01-2018 - 10x 4	34	14	15	4	5	0	0	8	0	34	129
40 000 cells (24wells) #11182 WT cells - 3 days diff - 30-01-2018 - 10x 5	26	18	12	8	0	12	0	0	0	11	111
TOTAL	130	84	72	32	20	18	14	8	18	45	522
POURCENTAGE	0.249042	0.16092	0.137931	0.0613027	0.0383142	0.0344828	0.0268199	0.0153257	0.0344828	0.0862069
n=1	7633 - Elmo2EID
	1 nucleus	2 nuclei	3 nuclei	4 nuclei	5 nuclei	6 nuclei	7 nuclei	8 nuclei	9 nuclei	10 nuclei+	Total nuclei		% 1 nucleus	% 2 nuclei	% 3+ nuclei
7633 - 30 000 cells - 72h diff - MHC 10x	19	4	6	12	0	6	7	0	0	10	68		0.199041	0.100719	0.635492
7633 - 30 000 cells - 72h diff - MHC 10x 2	9	8	3	8	0	0	0	8	0	64	107
7633 - 30 000 cells - 72h diff - MHC 10x 4	16	4	3	4	10	0	7	0	0	11	64
7633 - 30 000 cells - 72h diff - MHC 10x 5	11	14	3	8	10	0	0	0	0	16	66
7633 - 30 000 cells - 72h diff - MHC 10x 6	11	2	3	0	0	18	7	0	0	0	45
7633 - 30 000 cells - 72h diff - MHC 10x 7	17	10	3	0	5	0	0	8	9	16	67
TOTAL	83	42	21	32	25	24	21	16	9	117	417
POURCENTAGE	0.199041	0.100719	0.0503597	0.0767386	0.059952	0.057554	0.0503597	0.0383693	0.0215827	0.280576
n=2	8172 - Elmo2EID
	1 nucleus	2 nuclei	3 nuclei	4 nuclei	5 nuclei	6 nuclei	7 nuclei	8 nuclei	9 nuclei	10 nuclei+	Total nuclei		% 1 nucleus	% 2 nuclei	% 3+ nuclei
8172 - 30 000 cells - 72h diff - MHC 10x	18	0	6	8	5	6	7	8	0	10	70		0.225951	0.0894855	0.63311
8172 - 30 000 cells - 72h diff - MHC 10x 2	12	6	9	8	0	0	7	0	0	12	60
8172 - 30 000 cells - 72h diff - MHC 10x 3	9	6	12	0	5	6	0	0	0	11	50
8172 - 30 000 cells - 72h diff - MHC 10x 4	9	10	3	12	5	0	0	8	0	11	59
8172 - 30 000 cells - 72h diff - MHC 10x 5	17	6	0	16	5	0	0	8	0	0	55
8172 - 40 000 cells - 72h diff - MHC 10x	20	8	6	8	0	0	7	0	9	10	74
8172 - 40 000 cells - 72h diff - MHC 10x 2	2	4	6	4	0	0	0	0	0	11	30
8172 - 40 000 cells - 72h diff - MHC 10x 3	14	0	3	8	0	6	0	8	9	0	49
TOTAL	101	40	45	64	20	18	21	32	18	65	447
POURCENTAGE	0.225951	0.0894855	0.100671	0.143177	0.0447427	0.0402685	0.0469799	0.0715884	0.0402685	0.145414
n=3	7511 - Elmo2EID
	1 nucleus	2 nuclei	3 nuclei	4 nuclei	5 nuclei	6 nuclei	7 nuclei	8 nuclei	9 nuclei	10 nuclei+	Total nuclei		% 1 nucleus	% 2 nuclei	% 3+ nuclei
7511 - 10 000 cells - 72h diff - MHC 10x 2	7	4	6	0	5	0	0	0	0	0	26		0.188034	0.102564	0.564103
7511 - 10 000 cells - 72h diff - MHC 10x 3	4	2	6	0	5	0	0	0	0	11	36
7511 - 10 000 cells - 72h diff - MHC 10x 4	11	6	6	4	5	0	0	8	0	10	55
TOTAL	22	12	18	4	15	0	0	8	0	21	117
POURCENTAGE	0.188034	0.102564	0.153846	0.034188	0.128205	0	0	0.0683761	0	0.179487
n=4	1254 - Elmo2EID
	1 nucleus	2 nuclei	3 nuclei	4 nuclei	5 nuclei	6 nuclei	7 nuclei	8 nuclei	9 nuclei	10 nuclei+	Total nuclei		% 1 nucleus	% 2 nuclei	% 3+ nuclei
1254 - MHC 488 - 50000cells 24 puits- 10-07-2018 - 10x	31	18	24	12	5	0	0	8	9	41	162		0.173378	0.0917226	0.60962
1254 - MHC 488 - 50000cells 24 puits- 10-07-2018 - 10x 2	26	8	18	20	0	0	7	8	0	12	112
1254 - MHC 488 - 50000cells 24 puits- 10-07-2018 - 10x 3	29	14	30	24	20	0	14	8	0	26	179
1254 - MHC 488 - 50000cells 24 puits- 10-07-2018 - 10x 4	17	12	18	4	5	0	14	16	9	25	148
1254 - MHC 488 - 50000cells 24 puits- 10-07-2018 - 10x 5	26	18	12	4	15	6	14	0	9	10	124
1254 - MHC 488 - 50000cells 24 puits- 10-07-2018 - 10x 6	26	12	30	16	30	0	14	8	0	0	169
TOTAL	155	82	132	80	75	6	63	48	27	114	894
POURCENTAGE	0.173378	0.0917226	0.147651	0.0894855	0.0838926	0.00671141	0.0704698	0.0536913	0.0302013	0.127517
n=1	7667 - Elmo1KOElmo2RBD
	1 nucleus	2 nuclei	3 nuclei	4 nuclei	5 nuclei	6 nuclei	7 nuclei	8 nuclei	9 nuclei	10 nuclei+	Total nuclei		% 1 nucleus	% 2 nuclei	% 3+ nuclei
7667 - 40 000 cells - 72h diff - MHC488 10x	9	4	0	4	0	0	0	0	0	0	35		0.368807	0.190826	0.266055
7667 - 40 000 cells - 72h diff - MHC488 10x 2	19	10	6	0	0	0	0	0	9	0	47
7667 - 40 000 cells - 72h diff - MHC488 10x 3	8	6	3	4	0	0	0	0	0	0	26
7667 - 40 000 cells - 72h diff - MHC488 10x 4	11	12	6	12	0	0	0	8	0	0	55
7667 - 40 000 cells - 72h diff - MHC488 10x 5	5	10	3	0	0	0	0	0	0	0	20
7667 - 40 000 cells - 72h diff - MHC488 10x 6	17	8	9	0	5	0	0	0	0	0	44
7667 - 40 000 cells - 72h diff - MHC488 10x 7	16	6	3	0	0	0	0	0	0	0	35
7667 - 40 000 cells - 72h diff - MHC488 10x 8	11	10	6	0	0	0	0	0	0	0	35
7667 - 40 000 cells - 72h diff - MHC488 10x 9	18	4	3	0	0	0	0	0	0	0	29
7667 - 40 000 cells - 72h diff - MHC488 10x 10	18	6	0	4	0	6	0	0	0	0	45
7667 - 60 000 cells - 72h diff - MHC488 10x	14	10	3	4	0	6	0	0	0	0	45
7667 - 60 000 cells - 72h diff - MHC488 10x 2	9	6	0	0	0	0	0	0	0	0	21
7667 - 60 000 cells - 72h diff - MHC488 10x 3	18	6	6	0	0	0	0	0	0	0	32
7667 - 60 000 cells - 72h diff - MHC488 10x 4	9	2	3	0	0	6	0	0	9	0	30
7667 - 60 000 cells - 72h diff - MHC488 10x 5	19	4	9	8	0	0	0	0	0	0	46
TOTAL	201	104	60	36	5	18	0	8	18	0	545
POURCENTAGE	0.368807	0.190826	0.110092	0.066055	0.00917431	0.0330275	0	0.0146789	0.0330275	0
n=2	1489 - Elmo1KOElmo2RBD
	1 nucleus	2 nuclei	3 nuclei	4 nuclei	5 nuclei	6 nuclei	7 nuclei	8 nuclei	9 nuclei	10 nuclei+	Total nuclei		% 1 nucleus	% 2 nuclei	% 3+ nuclei
1489 - MHC 488 - 50000cells 24 puits- 10-07-2018 - 10x 2	45	24	9	16	5	6	0	16	0	0	217		0.238327	0.0972763	0.261673
1489 - MHC 488 - 50000cells 24 puits- 10-07-2018 - 10x 3	36	26	27	16	10	0	0	0	0	0	263
1489 - MHC 488 - 50000cells 24 puits- 10-07-2018 - 10x 6	48	8	27	12	25	12	7	0	0	20	210
1489 - MHC 488 - 50000cells 24 puits- 10-07-2018 - 10x 7	58	16	12	8	5	0	7	0	0	0	177
1489 - MHC 488 - 50000cells 24 puits- 10-07-2018 - 10x 8	58	26	12	12	5	0	0	0	0	0	161
TOTAL	245	100	87	64	50	18	14	16	0	20	1028
POURCENTAGE	0.238327	0.0972763	0.0846304	0.0622568	0.0486381	0.0175097	0.0136187	0.0155642	0	0.0194553
n=3	9084 - Elmo1KOElmo2RBD
	1 nucleus	2 nuclei	3 nuclei	4 nuclei	5 nuclei	6 nuclei	7 nuclei	8 nuclei	9 nuclei	10 nuclei+	Total nuclei		% 1 nucleus	% 2 nuclei	% 3+ nuclei
9084 - 72h diff - 50000cells 24 wells- 488 MHC - 3 sept 2020 - 20x 2	35	6	3	4	5	6	0	0	0	0	70		0.337802	0.13941	0.327078
9084 - 72h diff - 50000cells 24 wells- 488 MHC - 3 sept 2020 - 20x 3	11	2	6	8	5	0	0	0	0	0	41
9084 - 72h diff - 50000cells 24 wells- 488 MHC - 3 sept 2020 - 20x 4	25	10	15	0	5	0	0	0	0	12	80
9084 - 72h diff - 50000cells 24 wells- 488 MHC - 3 sept 2020 - 20x 5	11	10	0	8	5	0	0	0	0	0	40
9084 - 72h diff - 50000cells 24 wells- 488 MHC - 3 sept 2020 - 20x 6	18	8	3	4	5	0	0	0	0	0	48
9084 - 72h diff - 50000cells 24 wells- 488 MHC - 3 sept 2020 - 20x 7	17	6	3	0	10	0	0	0	0	0	53
9084 - 72h diff - 50000cells 24 wells- 488 MHC - 3 sept 2020 - 20x 8	9	10	6	4	5	0	0	0	0	0	41
TOTAL	126	52	36	28	40	6	0	0	0	12	373
POURCENTAGE	0.337802	0.13941	0.0965147	0.075067	0.107239	0.0160858	0	0	0	0.0321716
n=4	9085 - Elmo1KOElmo2RBD
	1 nucleus	2 nuclei	3 nuclei	4 nuclei	5 nuclei	6 nuclei	7 nuclei	8 nuclei	9 nuclei	10 nuclei+	Total nuclei		% 1 nucleus	% 2 nuclei	% 3+ nuclei
9085 - 72h diff - 50000cells 24 wells- 488 MHC - 3 sept 2020 - 20x	17	4	6	12	0	0	0	0	0	0	46		0.67284	0.185185	0.58642
9085 - 72h diff - 50000cells 24 wells- 488 MHC - 3 sept 2020 - 20x 2	17	6	9	0	5	0	0	0	0	0	42
9085 - 72h diff - 50000cells 24 wells- 488 MHC - 3 sept 2020 - 20x 3	23	8	0	0	0	0	0	0	0	13	53
9085 - 72h diff - 50000cells 24 wells- 488 MHC - 3 sept 2020 - 20x 4	17	4	0	8	5	0	0	0	0	16	60
9085 - 72h diff - 50000cells 24 wells- 488 MHC - 3 sept 2020 - 20x 5	22	4	9	4	0	0	0	0	0	0	45
9085 - 72h diff - 50000cells 24 wells- 488 MHC - 3 sept 2020 - 20x 6	13	4	3	0	5	0	0	0	0	0	33
TOTAL	109	30	27	24	15	0	0	0	0	29	279
POURCENTAGE	0.67284	0.185185	0.166667	0.148148	0.0925926	0	0	0	0	0.179012

[truncated: 25 more sheets: Fig4e, Fig4f, Fig4i, Fig5b, Fig 5d, Fig5e, Fig 5f-h, Fig 5j, Fig5k, FigS1b, FibS1c, FigS1d, Fig S2d, FigS4, FigS5b, FigS5e, FigS6b, FigS6d, FigS6f, Fig S7f …]
